# Supplementary material for: IGF2R circular RNA hsa_circ_0131235 expression in the middle temporal cortex is associated with AD pathology
Source: Brain Behav. 2021 Mar 11;11(4):e02048. doi: 10.1002/brb3.2048 (PMC8035435; doi:10.1002/brb3.2048)
Supplement: Supplementary file 1 — Table S1 [file BRB3-11-e02048-s003.xlsx]

## Sheet: Sheet1
junction	numReads_YG22_R1_Resilient	numReads_YG25_R4_Resilient	numReads_YG3_D3_Dem_dt_AD	numReads_YG13_F7_Frail	numReads_YG26_R5_Resilient	numReads_YG5_D5_Dem_dt_AD	numReads_YG14_N1_Normal	numReads_YG8_F2_Frail	numReads_YG4_D4_Dem_dt_AD	numReads_YG15_N2_Normal	numReads_YG2_D2_Dem_dt_AD	numReads_YG9_F3_Frail	numReads_YG11_F5_Frail	numReads_YG7_F1_Frail	numReads_YG1_D1_Dem_dt_AD	numReads_YG27_R6_Resilient	numReads_YG28_R7_Resilient	numReads_YG18_N5_Normal	numReads_YG16_N3_Normal	numReads_YG17_N4_Normal	num_samples	chrom	gene1	gene2	junction_type	pos1	pos2	strand	pval
chr10|ABI1:27047990|ABI1:27059274|rev|-	4	0	0	4	0	0	0	0	0	0	0	0	0	6	0	0	0	0	0	0	3	chr10	ABI1	ABI1	rev	27047990	27059274	-	0.22973
chr10|ACADSB:124800895|ACADSB:124793871|rev|+	0	0	0	0	0	0	0	0	0	0	0	0	1	0	0	0	0	0	0	0	1	chr10	ACADSB	ACADSB	rev	124800895	124793871	+	0.418238
chr10|ACADSB:124810702|ACADSB:124793871|rev|+	0	0	0	0	0	0	0	0	0	0	0	0	0	0	0	1	0	0	0	0	1	chr10	ACADSB	ACADSB	rev	124810702	124793871	+	0.418238
chr10|ADAM12:127753374|ADAM12:127789810|rev|-	0	0	0	0	0	0	0	0	0	0	0	0	0	0	0	2	0	0	0	0	1	chr10	ADAM12	ADAM12	rev	127753374	127789810	-	0.418238
chr10|ADD3:111890244|ADD3:111860382|rev|+	0	0	0	0	0	0	0	0	0	0	1	0	0	2	0	0	0	0	0	0	2	chr10	ADD3	ADD3	rev	111890244	111860382	+	0.547188
chr10|ADD3:111890244|ADD3:111883774|rev|+	0	0	0	0	0	0	0	0	0	0	0	0	0	1	0	0	0	0	0	3	2	chr10	ADD3	ADD3	rev	111890244	111883774	+	0.511852
chr10|ADK:76158337|ADK:76074424|rev|+	0	0	0	0	0	2	0	0	0	0	0	0	0	0	0	0	0	0	0	0	1	chr10	ADK	ADK	rev	76158337	76074424	+	0.418238
chr10|ALDH18A1:97376233|ALDH18A1:97381008|rev|-	0	0	2	0	0	3	0	0	0	0	0	0	0	0	0	0	0	0	0	0	2	chr10	ALDH18A1	ALDH18A1	rev	97376233	97381008	-	0.0965368
chr10|ALDH18A1:97392715|ALDH18A1:97393406|rev|-	0	0	0	0	0	0	0	0	0	0	0	0	0	0	0	0	0	3	0	0	1	chr10	ALDH18A1	ALDH18A1	rev	97392715	97393406	-	0.418238
chr10|ALDH18A1:97402748|ALDH18A1:97413162|rev|-	0	0	0	0	0	0	0	0	0	0	0	0	0	0	0	0	2	0	0	0	1	chr10	ALDH18A1	ALDH18A1	rev	97402748	97413162	-	0.418238
chr10|ANAPC16:73990198|ANAPC16:73983645|rev|+	0	0	0	0	2	0	0	3	0	0	0	0	0	0	0	0	0	4	0	0	3	chr10	ANAPC16	ANAPC16	rev	73990198	73983645	+	0.7533
chr10|ANK3:61844359|ANK3:61845011|rev|-	0	0	0	0	0	0	0	0	0	0	0	0	0	0	4	0	0	3	0	0	2	chr10	ANK3	ANK3	rev	61844359	61845011	-	0.576999
chr10|ANK3:61844359|ANK3:61848116|rev|-	0	0	0	0	0	0	0	0	0	0	0	0	0	0	0	0	3	0	0	0	1	chr10	ANK3	ANK3	rev	61844359	61848116	-	0.418238
chr10|ANK3:61846434|ANK3:61941185|rev|-	0	0	0	0	0	0	0	0	0	0	0	0	0	0	0	0	1	0	0	0	1	chr10	ANK3	ANK3	rev	61846434	61941185	-	0.418238
chr10|ANK3:61865662|ANK3:61898845|rev|-	1	0	0	0	0	0	0	0	0	0	0	0	0	0	0	0	0	0	0	0	1	chr10	ANK3	ANK3	rev	61865662	61898845	-	0.418238
chr10|ANK3:61941086|ANK3:61946670|rev|-	0	0	0	0	0	3	0	0	0	0	0	0	0	0	0	0	0	0	0	0	1	chr10	ANK3	ANK3	rev	61941086	61946670	-	0.418238
chr10|ANK3:62021616|ANK3:62039397|rev|-	0	0	0	0	0	0	0	0	0	0	0	1	0	0	0	0	0	0	0	0	1	chr10	ANK3	ANK3	rev	62021616	62039397	-	0.418238
chr10|ANK3:62029888|ANK3:62039397|rev|-	0	0	4	2	0	0	0	0	0	0	0	0	0	0	0	0	0	0	0	0	2	chr10	ANK3	ANK3	rev	62029888	62039397	-	0.547188
chr10|ANKRD26:27322153|ANKRD26:27350171|rev|-	0	0	0	0	0	0	0	0	0	0	0	0	0	2	0	0	0	0	0	0	1	chr10	ANKRD26	ANKRD26	rev	27322153	27350171	-	0.418238
chr10|ANKRD26:27322153|ANKRD26:27353010|rev|-	0	0	0	0	0	0	0	0	2	0	0	0	0	0	0	0	0	0	0	0	1	chr10	ANKRD26	ANKRD26	rev	27322153	27353010	-	0.418238
chr10|ANKRD26:27332354|ANKRD26:27355477|rev|-	0	0	0	0	0	0	0	0	0	0	0	0	2	0	0	0	0	0	0	0	1	chr10	ANKRD26	ANKRD26	rev	27332354	27355477	-	0.418238
chr10|ANKRD26:27337729|ANKRD26:27366622|rev|-	0	0	0	1	0	0	0	0	0	0	0	0	0	0	0	0	0	0	0	0	1	chr10	ANKRD26	ANKRD26	rev	27337729	27366622	-	0.418238
chr10|ANKRD26:27356085|ANKRD26:27368090|rev|-	0	0	0	0	0	4	0	0	0	0	0	0	0	0	0	0	0	0	0	0	1	chr10	ANKRD26	ANKRD26	rev	27356085	27368090	-	0.418238
chr10|ANKRD26:27356085|ANKRD26:27375538|rev|-	0	0	5	0	0	0	0	0	0	0	0	0	0	0	0	0	0	0	0	0	1	chr10	ANKRD26	ANKRD26	rev	27356085	27375538	-	0.418238
chr10|ANKRD26:27356085|ANKRD26:27381441|rev|-	0	0	0	4	0	0	0	0	0	0	0	0	0	0	0	0	0	0	0	0	1	chr10	ANKRD26	ANKRD26	rev	27356085	27381441	-	0.418238
chr10|ANXA11:81917396|ANXA11:81923899|rev|-	0	0	0	0	0	0	0	3	0	0	0	0	0	0	0	0	0	0	0	0	1	chr10	ANXA11	ANXA11	rev	81917396	81923899	-	0.418238
chr10|ANXA7:75138668|ANXA7:75148172|rev|-	0	0	0	3	0	0	0	0	0	0	0	0	0	0	0	0	0	0	0	0	1	chr10	ANXA7	ANXA7	rev	75138668	75148172	-	0.418238
chr10|APBB1IP:26792203|APBB1IP:26789747|rev|+	0	0	0	0	0	0	0	0	0	0	0	0	1	0	0	0	0	0	0	0	1	chr10	APBB1IP	APBB1IP	rev	26792203	26789747	+	0.418238
chr10|ARHGAP12:32197099|ARHGAP12:32199491|rev|-	0	0	0	0	0	0	8	0	0	0	0	0	0	0	0	0	0	0	0	0	1	chr10	ARHGAP12	ARHGAP12	rev	32197099	32199491	-	0.418238
chr10|ARHGAP19:99006028|ARHGAP19:99019385|rev|-	0	0	0	0	2	0	0	0	0	0	0	0	0	0	0	0	0	0	0	0	1	chr10	ARHGAP19	ARHGAP19	rev	99006028	99019385	-	0.418238
chr10|ARL3:104445572|ARL3:104465246|rev|-	0	0	0	0	0	0	0	0	0	0	0	0	0	4	0	0	0	0	0	0	1	chr10	ARL3	ARL3	rev	104445572	104465246	-	0.418238
chr10|ATAD1:89516545|ATAD1:89536184|rev|-	0	2	0	0	0	0	0	0	0	0	0	0	0	0	0	0	0	0	0	0	1	chr10	ATAD1	ATAD1	rev	89516545	89536184	-	0.418238
chr10|ATAD1:89527429|ATAD1:89536184|rev|-	0	0	0	0	0	0	0	6	0	2	0	0	0	0	0	0	0	0	0	0	2	chr10	ATAD1	ATAD1	rev	89527429	89536184	-	0.511852
chr10|ATAD1:89527429|ATAD1:89574369|rev|-	0	0	0	1	0	0	0	0	0	0	0	0	0	0	0	0	0	0	0	0	1	chr10	ATAD1	ATAD1	rev	89527429	89574369	-	0.418238
chr10|ATE1:123549683|ATE1:123659509|rev|-	0	0	0	0	0	0	0	0	0	0	0	0	0	0	0	0	0	1	0	0	1	chr10	ATE1	ATE1	rev	123549683	123659509	-	0.418238
chr10|ATE1:123549683|ATE1:123683844|rev|-	8	0	0	0	0	0	0	0	0	0	0	0	0	0	0	0	0	0	0	6	2	chr10	ATE1	ATE1	rev	123549683	123683844	-	0.576999
chr10|ATE1:123600596|ATE1:123683844|rev|-	9	0	0	0	0	0	0	5	0	0	0	0	0	0	0	0	0	0	0	0	2	chr10	ATE1	ATE1	rev	123600596	123683844	-	0.556182
chr10|ATE1:123629520|ATE1:123683844|rev|-	0	0	0	0	3	0	0	0	1	0	0	0	0	0	0	0	0	0	0	0	2	chr10	ATE1	ATE1	rev	123629520	123683844	-	0.511852
chr10|ATE1:123658355|ATE1:123670666|rev|-	0	0	0	0	0	0	0	0	0	2	0	0	0	0	1	0	0	0	0	0	2	chr10	ATE1	ATE1	rev	123658355	123670666	-	0.547188
chr10|ATE1:123658355|ATE1:123683844|rev|-	0	0	0	0	0	0	0	0	3	0	0	0	0	0	0	0	0	0	0	0	1	chr10	ATE1	ATE1	rev	123658355	123683844	-	0.418238
chr10|ATE1:123659380|ATE1:123683844|rev|-	1	0	0	0	0	0	0	0	0	0	0	0	0	0	0	0	0	0	0	0	1	chr10	ATE1	ATE1	rev	123659380	123683844	-	0.418238
chr10|ATE1:123661905|ATE1:123681926|rev|-	3	0	2	0	0	0	0	0	0	0	0	0	0	0	0	0	0	0	0	0	2	chr10	ATE1	ATE1	rev	123661905	123681926	-	0.569998
chr10|ATE1:123670420|ATE1:123683844|rev|-	0	0	0	0	0	0	0	0	0	0	0	0	0	4	0	0	0	0	0	0	1	chr10	ATE1	ATE1	rev	123670420	123683844	-	0.418238
chr10|ATP5C1:7844817|ATP5C1:7839009|rev|+	0	0	0	0	0	0	0	6	12	0	0	0	0	0	8	0	0	8	0	0	4	chr10	ATP5C1	ATP5C1	rev	7844817	7839009	+	0.384865
chr10|ATP5C1:7844817|ATP5C1:7840952|rev|+	0	1	0	0	1	0	0	0	0	0	0	0	0	0	0	0	0	0	0	0	2	chr10	ATP5C1	ATP5C1	rev	7844817	7840952	+	0.0828922
chr10|ATRNL1:116889297|ATRNL1:116879948|rev|+	32	0	36	0	0	0	40	0	39	0	0	8	44	0	46	0	0	48	0	0	8	chr10	ATRNL1	ATRNL1	rev	116889297	116879948	+	0.539614
chr10|ATRNL1:116925405|ATRNL1:116879948|rev|+	0	0	3	0	0	0	0	0	0	11	6	2	11	0	0	0	0	10	0	0	6	chr10	ATRNL1	ATRNL1	rev	116925405	116879948	+	0.433248
chr10|ATRNL1:116931050|ATRNL1:116879948|rev|+	0	59	0	0	30	0	0	65	51	53	47	13	52	19	0	41	0	55	0	52	12	chr10	ATRNL1	ATRNL1	rev	116931050	116879948	+	0.897198
chr10|ATRNL1:116931050|ATRNL1:116919800|rev|+	0	0	0	3	2	0	0	0	0	0	0	0	0	7	0	0	0	0	0	0	3	chr10	ATRNL1	ATRNL1	rev	116931050	116919800	+	0.195156
chr10|ATRNL1:116975638|ATRNL1:116879948|rev|+	34	33	38	30	40	14	29	47	0	39	0	5	41	27	21	0	27	0	0	52	15	chr10	ATRNL1	ATRNL1	rev	116975638	116879948	+	0.580521
chr10|ATRNL1:116975638|ATRNL1:116887356|rev|+	0	0	0	0	0	0	0	0	1	0	0	0	0	0	0	0	0	0	0	0	1	chr10	ATRNL1	ATRNL1	rev	116975638	116887356	+	0.418238
chr10|ATRNL1:116975638|ATRNL1:116919800|rev|+	0	4	0	0	0	6	0	0	0	0	0	0	0	0	0	0	3	0	0	0	3	chr10	ATRNL1	ATRNL1	rev	116975638	116919800	+	0.403106
chr10|ATRNL1:116975638|ATRNL1:116975454|dup|+	0	0	0	3	0	0	0	0	0	0	0	0	0	0	0	0	0	0	0	0	1	chr10	ATRNL1	ATRNL1	dup	116975638	116975454	+	0.418238
chr10|ATRNL1:117001514|ATRNL1:116879948|rev|+	0	0	0	0	41	30	0	71	0	42	0	7	0	0	0	25	0	95	0	0	7	chr10	ATRNL1	ATRNL1	rev	117001514	116879948	+	0.69801
chr10|ATRNL1:117001514|ATRNL1:116975454|rev|+	0	0	0	1	0	0	0	0	0	0	0	0	0	0	0	0	0	0	0	0	1	chr10	ATRNL1	ATRNL1	rev	117001514	116975454	+	0.418238
chr10|ATRNL1:117027921|ATRNL1:116879948|rev|+	13	0	2	12	2	0	0	0	0	0	0	0	0	0	0	0	0	0	0	0	4	chr10	ATRNL1	ATRNL1	rev	117027921	116879948	+	0.563109
chr10|ATRNL1:117027921|ATRNL1:116930794|rev|+	0	0	0	0	0	0	0	0	0	0	0	0	0	0	0	0	0	2	0	0	1	chr10	ATRNL1	ATRNL1	rev	117027921	116930794	+	0.418238
chr10|ATRNL1:117045907|ATRNL1:116879948|rev|+	0	0	5	0	0	0	0	2	0	0	0	0	0	0	0	0	0	0	0	0	2	chr10	ATRNL1	ATRNL1	rev	117045907	116879948	+	0.527428
chr10|ATRNL1:117045907|ATRNL1:116975454|rev|+	0	0	0	5	0	3	0	0	0	0	0	0	0	0	0	0	2	0	0	0	3	chr10	ATRNL1	ATRNL1	rev	117045907	116975454	+	0.716645
chr10|ATRNL1:117061553|ATRNL1:116879948|rev|+	0	0	0	0	0	0	0	8	0	0	0	0	0	0	0	0	0	0	0	0	1	chr10	ATRNL1	ATRNL1	rev	117061553	116879948	+	0.418238
chr10|ATRNL1:117075246|ATRNL1:116879948|rev|+	27	25	0	12	0	11	0	0	0	19	0	0	9	0	3	6	0	41	0	0	9	chr10	ATRNL1	ATRNL1	rev	117075246	116879948	+	0.500206
chr10|ATRNL1:117075246|ATRNL1:116975454|rev|+	8	2	0	0	8	7	0	0	0	6	0	0	5	0	0	3	0	7	0	0	8	chr10	ATRNL1	ATRNL1	rev	117075246	116975454	+	0.412734
chr10|ATRNL1:117075246|ATRNL1:117001359|rev|+	0	0	2	0	0	0	0	0	0	0	0	0	0	0	0	0	0	0	0	0	1	chr10	ATRNL1	ATRNL1	rev	117075246	117001359	+	0.418238
chr10|ATRNL1:117075246|ATRNL1:117024669|rev|+	3	0	0	1	0	0	1	0	0	0	0	0	0	0	0	0	0	0	0	0	3	chr10	ATRNL1	ATRNL1	rev	117075246	117024669	+	0.639209
chr10|ATRNL1:117075246|ATRNL1:117040864|rev|+	0	0	0	0	0	0	0	0	1	0	0	0	0	0	0	0	0	0	0	0	1	chr10	ATRNL1	ATRNL1	rev	117075246	117040864	+	0.418238
chr10|ATRNL1:117093929|ATRNL1:116879948|rev|+	0	9	0	3	0	0	0	2	4	0	0	0	0	3	0	0	0	9	0	0	6	chr10	ATRNL1	ATRNL1	rev	117093929	116879948	+	0.947241
chr10|ATRNL1:117093929|ATRNL1:116975454|rev|+	0	0	0	0	2	5	0	0	0	0	0	0	0	0	0	0	0	0	0	0	2	chr10	ATRNL1	ATRNL1	rev	117093929	116975454	+	0.527428
chr10|ATRNL1:117093929|ATRNL1:117059543|rev|+	0	0	0	0	0	0	0	3	0	0	0	0	0	0	0	0	0	0	0	0	1	chr10	ATRNL1	ATRNL1	rev	117093929	117059543	+	0.418238
chr10|ATRNL1:117154262|ATRNL1:116879948|rev|+	0	0	0	0	0	0	0	0	5	0	0	0	2	0	0	0	0	0	0	0	2	chr10	ATRNL1	ATRNL1	rev	117154262	116879948	+	0.527428
chr10|ATRNL1:117154262|ATRNL1:116975454|rev|+	0	0	0	0	0	0	0	0	0	0	0	0	0	0	0	0	0	0	0	5	1	chr10	ATRNL1	ATRNL1	rev	117154262	116975454	+	0.418238
chr10|ATRNL1:117185812|ATRNL1:116879948|rev|+	0	0	0	0	38	0	0	14	0	0	14	0	0	12	2	12	0	0	0	0	6	chr10	ATRNL1	ATRNL1	rev	117185812	116879948	+	0.429516
chr10|ATRNL1:117185812|ATRNL1:116975454|rev|+	0	0	0	0	0	0	0	0	0	0	6	0	0	0	0	0	0	3	0	0	2	chr10	ATRNL1	ATRNL1	rev	117185812	116975454	+	0.547188
chr10|ATRNL1:117228839|ATRNL1:116879948|rev|+	0	13	0	0	0	0	0	0	0	0	0	0	0	0	0	0	0	0	0	0	1	chr10	ATRNL1	ATRNL1	rev	117228839	116879948	+	0.418238
chr10|ATRNL1:117228839|ATRNL1:117001359|rev|+	0	0	0	0	0	0	0	0	0	0	0	0	0	0	0	0	0	2	0	0	1	chr10	ATRNL1	ATRNL1	rev	117228839	117001359	+	0.418238
chr10|ATRNL1:117228839|ATRNL1:117154168|rev|+	0	0	0	0	1	0	0	0	0	0	0	0	0	0	7	2	0	0	0	0	3	chr10	ATRNL1	ATRNL1	rev	117228839	117154168	+	0.496547
chr10|ATRNL1:117228839|ATRNL1:117185759|rev|+	0	0	3	0	10	0	2	0	0	0	0	0	0	0	0	8	0	0	0	0	4	chr10	ATRNL1	ATRNL1	rev	117228839	117185759	+	0.155719
chr10|ATRNL1:117228839|ATRNL1:117221450|rev|+	0	0	0	0	0	0	0	0	36	0	0	0	22	0	0	0	0	0	0	0	2	chr10	ATRNL1	ATRNL1	rev	117228839	117221450	+	0.563767
chr10|ATRNL1:117228839|ATRNL1:117226683|rev|+	0	0	0	0	0	0	0	0	0	0	0	0	0	1	0	0	0	0	0	0	1	chr10	ATRNL1	ATRNL1	rev	117228839	117226683	+	0.418238
chr10|ATRNL1:117278834|ATRNL1:116879948|rev|+	0	0	0	5	0	0	0	0	4	0	0	2	0	0	1	2	0	11	0	0	6	chr10	ATRNL1	ATRNL1	rev	117278834	116879948	+	0.7914
chr10|ATRNL1:117278834|ATRNL1:117154168|rev|+	0	0	0	0	0	0	0	0	0	0	0	0	0	0	0	6	0	0	0	0	1	chr10	ATRNL1	ATRNL1	rev	117278834	117154168	+	0.418238
chr10|ATRNL1:117278834|ATRNL1:117185759|rev|+	0	0	0	3	0	2	0	0	0	0	0	0	0	0	0	0	0	0	0	0	2	chr10	ATRNL1	ATRNL1	rev	117278834	117185759	+	0.569998
chr10|ATRNL1:117278834|ATRNL1:117221450|rev|+	0	0	10	28	0	6	0	0	0	9	10	0	0	11	0	0	0	0	0	0	6	chr10	ATRNL1	ATRNL1	rev	117278834	117221450	+	0.319772
chr10|ATRNL1:117309046|ATRNL1:116879948|rev|+	14	0	0	7	0	6	0	12	0	0	0	0	0	5	0	0	0	15	0	0	6	chr10	ATRNL1	ATRNL1	rev	117309046	116879948	+	0.775265
chr10|ATRNL1:117309046|ATRNL1:117154168|rev|+	0	0	0	0	0	0	0	0	0	3	0	0	3	0	0	0	0	0	0	0	2	chr10	ATRNL1	ATRNL1	rev	117309046	117154168	+	0.584667
chr10|ATRNL1:117309046|ATRNL1:117185759|rev|+	0	0	0	0	0	0	0	0	0	0	1	0	0	0	0	0	0	0	0	0	1	chr10	ATRNL1	ATRNL1	rev	117309046	117185759	+	0.418238
chr10|ATRNL1:117309046|ATRNL1:117221450|rev|+	0	0	0	0	0	0	10	0	0	5	0	0	0	14	0	0	0	0	0	0	3	chr10	ATRNL1	ATRNL1	rev	117309046	117221450	+	0.440263
chr10|ATRNL1:117486865|ATRNL1:116879948|rev|+	0	0	0	0	0	0	0	6	0	2	0	0	0	0	0	0	0	0	0	0	2	chr10	ATRNL1	ATRNL1	rev	117486865	116879948	+	0.511852
chr10|ATRNL1:117486865|ATRNL1:117221450|rev|+	0	0	1	4	0	0	0	0	0	0	0	0	0	0	0	0	0	0	0	0	2	chr10	ATRNL1	ATRNL1	rev	117486865	117221450	+	0.490114
chr10|BLNK:97966766|BLNK:97976490|rev|-	0	1	0	0	0	0	0	0	0	0	0	0	0	0	0	0	0	0	0	0	1	chr10	BLNK	BLNK	rev	97966766	97976490	-	0.418238
chr10|BMS1:43294073|BMS1:43288404|rev|+	0	0	0	0	0	0	0	0	0	0	1	0	0	0	0	0	0	0	0	0	1	chr10	BMS1	BMS1	rev	43294073	43288404	+	0.418238
chr10|BMS1P4:75472961|BMS1P4:75481262|rev|-	0	0	0	0	0	0	0	0	0	0	0	0	1	0	0	0	0	0	0	0	1	chr10	BMS1P4	BMS1P4	rev	75472961	75481262	-	0.418238
chr10|BTAF1:93722435|BTAF1:93711159|rev|+	0	0	0	0	0	0	0	0	0	0	0	0	0	1	0	0	0	0	0	0	1	chr10	BTAF1	BTAF1	rev	93722435	93711159	+	0.418238
chr10|BTAF1:93726514|BTAF1:93702178|rev|+	0	0	1	0	0	0	0	0	0	0	0	0	0	0	0	0	0	0	0	0	1	chr10	BTAF1	BTAF1	rev	93726514	93702178	+	0.418238
chr10|BTAF1:93726514|BTAF1:93711159|rev|+	0	1	0	0	0	0	0	0	0	0	0	0	0	0	0	0	0	0	0	0	1	chr10	BTAF1	BTAF1	rev	93726514	93711159	+	0.418238
chr10|BTAF1:93744161|BTAF1:93722294|rev|+	0	0	0	0	0	0	2	0	0	0	0	0	0	0	0	0	0	0	0	0	1	chr10	BTAF1	BTAF1	rev	93744161	93722294	+	0.418238
chr10|BTAF1:93757508|BTAF1:93751875|rev|+	0	0	1	0	2	0	0	0	0	0	0	0	0	0	0	0	0	0	0	0	2	chr10	BTAF1	BTAF1	rev	93757508	93751875	+	0.547188
chr10|BTAF1:93768032|BTAF1:93702178|rev|+	0	0	0	0	0	0	0	0	0	0	0	0	0	0	0	0	0	2	0	0	1	chr10	BTAF1	BTAF1	rev	93768032	93702178	+	0.418238
chr10|BTAF1:93768032|BTAF1:93751875|rev|+	0	0	0	0	0	0	0	0	2	0	0	0	0	3	0	0	0	0	0	0	2	chr10	BTAF1	BTAF1	rev	93768032	93751875	+	0.569998
chr10|BTAF1:93768032|BTAF1:93754291|rev|+	0	2	0	0	0	0	0	0	0	0	0	0	0	0	0	0	0	0	0	0	1	chr10	BTAF1	BTAF1	rev	93768032	93754291	+	0.418238
chr10|BTAF1:93768032|BTAF1:93756125|rev|+	0	0	0	0	0	1	0	0	0	0	0	0	0	0	0	0	0	0	0	0	1	chr10	BTAF1	BTAF1	rev	93768032	93756125	+	0.418238
chr10|BTRC:103285956|BTRC:103281395|rev|+	0	0	0	0	0	0	0	0	0	1	0	0	0	0	0	0	0	0	0	0	1	chr10	BTRC	BTRC	rev	103285956	103281395	+	0.418238
chr10|BTRC:103298128|BTRC:103281395|rev|+	0	0	0	0	6	0	0	0	0	0	0	0	0	0	0	0	1	2	0	0	3	chr10	BTRC	BTRC	rev	103298128	103281395	+	0.35958
chr10|C10orf137:127442414|C10orf137:127437980|rev|+	0	0	0	0	0	0	0	0	0	2	0	0	0	0	0	0	0	0	0	0	1	chr10	C10orf137	C10orf137	rev	127442414	127437980	+	0.418238
chr10|C10orf68:32873232|CCDC7:32740519|rev|+	6	0	4	3	0	0	0	0	3	0	2	0	0	0	0	0	0	0	0	0	5	chr10	C10orf68	CCDC7	rev	32873232	32740519	+	0.425242
chr10|C10orf68:32873232|CCDC7:32759991|rev|+	0	0	0	2	4	0	0	0	0	0	0	0	0	0	0	0	0	0	0	0	2	chr10	C10orf68	CCDC7	rev	32873232	32759991	+	0.547188
chr10|C10orf68:32873232|CCDC7:32832227|rev|+	3	0	0	0	0	0	0	0	0	0	0	0	0	0	0	0	0	0	0	0	1	chr10	C10orf68	CCDC7	rev	32873232	32832227	+	0.418238
chr10|C10orf68:32873232|CCDC7:32854485|rev|+	0	0	0	0	0	0	0	0	0	0	1	0	0	2	0	0	0	0	0	5	3	chr10	C10orf68	CCDC7	rev	32873232	32854485	+	0.610843
chr10|C10orf68:32975008|CCDC7:32740519|rev|+	0	0	0	0	0	0	0	0	0	0	0	0	0	0	1	0	0	0	0	0	1	chr10	C10orf68	CCDC7	rev	32975008	32740519	+	0.418238
chr10|C10orf68:32978091|CCDC7:32759991|rev|+	0	0	1	0	0	0	0	0	0	0	0	0	0	0	0	0	0	0	0	0	1	chr10	C10orf68	CCDC7	rev	32978091	32759991	+	0.418238
chr10|C10orf68:32978091|CCDC7:32854485|rev|+	0	0	0	0	0	0	0	0	1	0	0	0	0	0	0	0	0	0	0	0	1	chr10	C10orf68	CCDC7	rev	32978091	32854485	+	0.418238
chr10|C10orf68:33018385|CCDC7:32740519|rev|+	0	0	0	0	0	0	0	0	1	0	0	0	0	0	0	0	0	0	0	0	1	chr10	C10orf68	CCDC7	rev	33018385	32740519	+	0.418238
chr10|C10orf76:103649168|C10orf76:103761829|rev|-	0	0	0	0	0	0	0	0	0	1	0	0	0	0	0	0	0	0	0	0	1	chr10	C10orf76	C10orf76	rev	103649168	103761829	-	0.418238
chr10|C10orf76:103699619|C10orf76:103717489|rev|-	4	0	0	0	0	0	0	0	0	0	0	0	0	0	0	0	0	0	0	0	1	chr10	C10orf76	C10orf76	rev	103699619	103717489	-	0.418238
chr10|C10orf76:103699619|C10orf76:103761829|rev|-	0	0	0	0	0	0	0	0	0	0	0	0	0	0	1	0	0	0	0	0	1	chr10	C10orf76	C10orf76	rev	103699619	103761829	-	0.418238
chr10|C10orf76:103734968|C10orf76:103755112|rev|-	0	0	0	0	0	0	0	0	0	0	0	0	0	0	1	0	0	0	0	0	1	chr10	C10orf76	C10orf76	rev	103734968	103755112	-	0.418238
chr10|C10orf76:103750307|C10orf76:103755112|rev|-	0	0	0	0	0	0	0	0	0	0	0	0	0	0	0	0	1	0	0	0	1	chr10	C10orf76	C10orf76	rev	103750307	103755112	-	0.418238
chr10|C10orf76:103751725|C10orf76:103761829|rev|-	0	0	0	0	0	0	0	0	0	0	0	0	0	0	2	0	0	0	0	0	1	chr10	C10orf76	C10orf76	rev	103751725	103761829	-	0.418238
chr10|CACNB2:18789877|CACNB2:18787283|rev|+	0	2	0	0	0	0	0	0	0	0	0	0	0	0	0	0	0	0	0	0	1	chr10	CACNB2	CACNB2	rev	18789877	18787283	+	0.418238
chr10|CACNB2:18795476|CACNB2:18787283|rev|+	0	0	0	0	0	0	0	0	0	0	0	0	0	0	1	0	0	0	0	0	1	chr10	CACNB2	CACNB2	rev	18795476	18787283	+	0.418238
chr10|CACNB2:18807897|CACNB2:18787283|rev|+	0	0	0	0	0	0	0	0	0	0	0	0	0	4	0	0	0	0	0	0	1	chr10	CACNB2	CACNB2	rev	18807897	18787283	+	0.418238
chr10|CACNB2:18825125|CACNB2:18816516|rev|+	0	0	0	0	3	0	0	0	0	0	0	0	0	0	0	0	0	0	0	0	1	chr10	CACNB2	CACNB2	rev	18825125	18816516	+	0.418238
chr10|CACUL1:120460817|CACUL1:120489922|rev|-	0	0	0	7	0	3	0	0	0	1	0	0	0	0	0	0	0	0	0	0	3	chr10	CACUL1	CACUL1	rev	120460817	120489922	-	0.594538
chr10|CACUL1:120488806|CACUL1:120489922|rev|-	0	0	0	0	0	0	0	0	0	0	0	0	0	0	2	0	0	0	0	0	1	chr10	CACUL1	CACUL1	rev	120488806	120489922	-	0.418238
chr10|CAMK1D:12811798|CAMK1D:12708734|rev|+	0	0	0	0	0	0	0	0	0	0	0	0	2	0	0	0	0	0	0	0	1	chr10	CAMK1D	CAMK1D	rev	12811798	12708734	+	0.418238
chr10|CAMK1D:12833232|CAMK1D:12708734|rev|+	0	0	0	0	0	0	0	0	0	1	0	0	0	0	0	0	0	0	0	0	1	chr10	CAMK1D	CAMK1D	rev	12833232	12708734	+	0.418238
chr10|CAMK1D:12858327|CAMK1D:12856193|rev|+	0	0	0	0	0	0	0	0	0	0	0	0	1	0	0	0	0	0	0	0	1	chr10	CAMK1D	CAMK1D	rev	12858327	12856193	+	0.418238
chr10|CAMK2G:75576780|CAMK2G:75583842|rev|-	0	0	0	3	0	0	0	0	0	0	0	0	0	0	0	0	0	0	0	0	1	chr10	CAMK2G	CAMK2G	rev	75576780	75583842	-	0.418238
chr10|CAMK2G:75576780|CAMK2G:75607840|rev|-	0	0	0	3	0	0	0	0	0	0	0	0	0	0	0	0	0	0	0	0	1	chr10	CAMK2G	CAMK2G	rev	75576780	75607840	-	0.418238
chr10|CCAR1:70502326|CCAR1:70497601|rev|+	0	0	0	1	0	0	0	0	0	0	0	0	0	0	0	0	0	0	0	0	1	chr10	CCAR1	CCAR1	rev	70502326	70497601	+	0.418238
chr10|CCAR1:70515293|CCAR1:70482211|rev|+	0	0	0	0	0	0	0	0	0	0	0	0	0	0	0	0	0	3	0	0	1	chr10	CCAR1	CCAR1	rev	70515293	70482211	+	0.418238
chr10|CCAR1:70515293|CCAR1:70509280|rev|+	0	0	0	0	0	0	0	0	0	0	0	0	2	0	0	0	0	0	0	0	1	chr10	CCAR1	CCAR1	rev	70515293	70509280	+	0.418238
chr10|CCAR1:70532856|CCAR1:70520763|rev|+	0	0	0	0	0	0	0	0	0	0	0	0	0	0	0	0	2	0	0	0	1	chr10	CCAR1	CCAR1	rev	70532856	70520763	+	0.418238
chr10|CCAR1:70546449|CCAR1:70508892|rev|+	0	0	0	0	0	0	0	0	0	0	3	0	0	0	0	0	0	0	0	0	1	chr10	CCAR1	CCAR1	rev	70546449	70508892	+	0.418238
chr10|CCAR1:70548085|CCAR1:70547683|rev|+	0	0	0	0	0	0	0	0	0	0	0	0	1	0	0	0	0	0	0	0	1	chr10	CCAR1	CCAR1	rev	70548085	70547683	+	0.418238
chr10|CCAR1:70549672|CCAR1:70545892|rev|+	0	0	0	0	0	0	4	0	0	0	0	0	0	0	0	0	0	0	0	0	1	chr10	CCAR1	CCAR1	rev	70549672	70545892	+	0.418238
chr10|CCDC147:106121929|CCDC147:106118098|rev|+	0	0	0	0	0	0	0	0	0	2	0	0	0	0	0	0	0	0	0	0	1	chr10	CCDC147	CCDC147	rev	106121929	106118098	+	0.418238
chr10|CCDC7:32762951|CCDC7:32740519|rev|+	0	0	0	5	3	0	0	0	0	0	0	0	0	0	0	0	0	0	0	0	2	chr10	CCDC7	CCDC7	rev	32762951	32740519	+	0.56236
chr10|CCDC7:32762951|CCDC7:32759991|rev|+	0	0	0	0	0	0	0	0	0	0	0	0	0	2	0	0	0	0	0	0	1	chr10	CCDC7	CCDC7	rev	32762951	32759991	+	0.418238
chr10|CCNY:35819171|CCNY:35805450|rev|+	0	0	0	0	0	0	0	0	0	0	0	0	0	0	1	0	0	0	0	0	1	chr10	CCNY	CCNY	rev	35819171	35805450	+	0.418238
chr10|CCSER2:86133571|CCSER2:86130769|rev|+	5	0	0	0	0	0	0	0	4	0	0	0	0	6	1	0	7	0	0	0	5	chr10	CCSER2	CCSER2	rev	86133571	86130769	+	0.461697
chr10|CCSER2:86185649|CCSER2:86130769|rev|+	0	2	0	0	0	0	0	0	0	0	0	0	0	0	0	0	0	0	0	0	1	chr10	CCSER2	CCSER2	rev	86185649	86130769	+	0.418238
chr10|CCSER2:86198463|CCSER2:86177526|rev|+	0	0	2	0	0	0	0	0	1	0	0	0	0	0	0	0	0	0	0	0	2	chr10	CCSER2	CCSER2	rev	86198463	86177526	+	0.121861
chr10|CCSER2:86237420|CCSER2:86198267|rev|+	0	0	0	0	0	0	3	0	0	0	0	0	0	0	0	0	0	0	0	0	1	chr10	CCSER2	CCSER2	rev	86237420	86198267	+	0.418238
chr10|CCSER2:86237420|CCSER2:86223688|rev|+	0	0	0	0	0	0	0	7	0	0	0	0	0	0	0	0	0	0	0	0	1	chr10	CCSER2	CCSER2	rev	86237420	86223688	+	0.418238
chr10|CDC123:12279265|CDC123:12257738|rev|+	0	0	0	0	0	0	0	0	0	3	0	0	0	0	0	0	0	0	0	0	1	chr10	CDC123	CDC123	rev	12279265	12257738	+	0.418238
chr10|CDH23:73492132|CDH23:73490225|rev|+	0	0	0	0	0	0	0	0	0	0	0	0	0	0	2	0	0	0	0	0	1	chr10	CDH23	CDH23	rev	73492132	73490225	+	0.418238
chr10|CDH23:73571510|CDH23:73571267|rev|+	2	0	0	0	0	0	0	0	0	0	0	0	0	0	0	0	0	0	0	0	1	chr10	CDH23	CDH23	rev	73571510	73571267	+	0.418238
chr10|CELF2:11317083|CELF2:11291115|rev|+	0	0	0	0	0	0	2	0	0	0	0	0	0	0	0	0	0	0	0	0	1	chr10	CELF2	CELF2	rev	11317083	11291115	+	0.418238
chr10|CHUK:101977751|CHUK:101980433|rev|-	0	0	0	0	0	0	0	2	0	0	0	0	0	0	0	0	0	0	0	0	1	chr10	CHUK	CHUK	rev	101977751	101980433	-	0.418238
chr10|CNNM2:104816721|CNNM2:104809463|rev|+	0	0	0	1	0	0	0	0	0	0	0	0	0	0	0	0	0	0	0	0	1	chr10	CNNM2	CNNM2	rev	104816721	104809463	+	0.418238
chr10|CNNM2:104836027|CNNM2:104809463|rev|+	0	0	0	0	0	0	0	0	0	0	0	0	0	0	0	5	0	0	0	0	1	chr10	CNNM2	CNNM2	rev	104836027	104809463	+	0.418238
chr10|CPEB3:93841076|CPEB3:93851701|rev|-	0	0	9	0	8	0	0	0	0	0	0	0	0	0	0	0	1	0	0	0	3	chr10	CPEB3	CPEB3	rev	93841076	93851701	-	0.532497
chr10|CPEB3:93841076|CPEB3:93904869|rev|-	6	0	0	0	0	0	0	0	0	0	0	0	0	0	0	0	0	0	0	2	2	chr10	CPEB3	CPEB3	rev	93841076	93904869	-	0.511852
chr10|CPEB3:93841076|CPEB3:93940776|rev|-	0	0	0	0	0	0	0	0	0	0	0	0	1	0	0	3	0	0	0	0	2	chr10	CPEB3	CPEB3	rev	93841076	93940776	-	0.511852
chr10|CPEB3:93870832|CPEB3:93952393|rev|-	0	0	0	0	0	0	0	0	0	0	0	0	0	0	0	2	0	0	0	0	1	chr10	CPEB3	CPEB3	rev	93870832	93952393	-	0.418238
chr10|CPEB3:93902785|CPEB3:93904869|rev|-	0	0	0	1	0	0	0	0	0	0	0	0	0	0	0	0	0	0	5	3	3	chr10	CPEB3	CPEB3	rev	93902785	93904869	-	0.131475
chr10|CPEB3:93902785|CPEB3:93940776|rev|-	0	0	2	0	3	0	2	0	0	0	0	0	0	0	3	0	0	0	0	0	4	chr10	CPEB3	CPEB3	rev	93902785	93940776	-	0.536208
chr10|CPEB3:93999102|CPEB3:94000118|dup|-	0	0	0	0	1	0	0	0	0	0	0	0	0	0	0	0	0	0	0	0	1	chr10	CPEB3	CPEB3	dup	93999102	94000118	-	0.418238
chr10|CSGALNACT2:43654379|CSGALNACT2:43650344|rev|+	0	0	0	3	0	0	0	10	0	0	0	0	0	0	3	0	0	0	0	0	3	chr10	CSGALNACT2	CSGALNACT2	rev	43654379	43650344	+	0.258775
chr10|CSGALNACT2:43671480|CSGALNACT2:43654162|rev|+	0	0	0	0	0	0	0	0	0	0	0	0	0	0	0	0	0	0	0	3	1	chr10	CSGALNACT2	CSGALNACT2	rev	43671480	43654162	+	0.418238
chr10|CSGALNACT2:43671480|CSGALNACT2:43662451|rev|+	0	0	0	0	0	2	0	0	0	0	0	0	0	0	0	0	0	0	0	0	1	chr10	CSGALNACT2	CSGALNACT2	rev	43671480	43662451	+	0.418238
chr10|CUL2:35321362|CUL2:35343467|rev|-	0	0	0	0	0	0	0	0	0	0	0	0	0	0	0	3	0	0	0	0	1	chr10	CUL2	CUL2	rev	35321362	35343467	-	0.418238
chr10|DDX21:70725250|DDX21:70719561|rev|+	0	0	0	0	0	0	0	2	0	0	0	0	0	0	0	0	0	0	0	0	1	chr10	DDX21	DDX21	rev	70725250	70719561	+	0.418238
chr10|DDX50:70695835|DDX50:70670062|rev|+	0	0	0	0	0	0	0	0	0	0	2	0	0	0	0	0	0	0	0	0	1	chr10	DDX50	DDX50	rev	70695835	70670062	+	0.418238
chr10|DDX50:70703013|DDX50:70700815|rev|+	0	0	0	0	0	1	0	0	0	0	0	0	0	0	0	0	0	0	0	0	1	chr10	DDX50	DDX50	rev	70703013	70700815	+	0.418238
chr10|DHTKD1:12131254|DHTKD1:12123470|rev|+	0	0	0	0	0	0	0	0	0	0	0	0	2	0	0	0	0	0	0	0	1	chr10	DHTKD1	DHTKD1	rev	12131254	12123470	+	0.418238
chr10|DHTKD1:12133683|DHTKD1:12123470|rev|+	0	0	0	0	0	0	0	0	3	0	0	0	0	0	0	0	0	0	0	0	1	chr10	DHTKD1	DHTKD1	rev	12133683	12123470	+	0.418238
chr10|DHTKD1:12160917|DHTKD1:12160747|dup|+	0	0	0	0	0	0	0	0	0	0	2	0	0	0	0	0	0	0	0	0	1	chr10	DHTKD1	DHTKD1	dup	12160917	12160747	+	0.418238
chr10|DHTKD1:12162266|DHTKD1:12136071|rev|+	0	0	0	0	0	0	9	0	0	0	0	0	0	0	0	0	0	0	0	0	1	chr10	DHTKD1	DHTKD1	rev	12162266	12136071	+	0.418238
chr10|DHTKD1:12162266|DHTKD1:12139682|rev|+	0	0	0	0	0	0	0	3	0	0	0	0	0	0	0	0	0	0	0	0	1	chr10	DHTKD1	DHTKD1	rev	12162266	12139682	+	0.418238
chr10|DIP2C:372945|DIP2C:375541|rev|-	0	0	0	0	0	0	0	0	0	0	0	0	0	0	0	0	0	0	1	0	1	chr10	DIP2C	DIP2C	rev	372945	375541	-	0.418238
chr10|DIP2C:372945|DIP2C:395394|rev|-	0	0	0	0	4	0	0	0	0	0	0	0	0	0	0	0	0	0	0	3	2	chr10	DIP2C	DIP2C	rev	372945	395394	-	0.576999
chr10|DIP2C:387138|DIP2C:415573|rev|-	0	1	0	0	0	0	0	0	0	0	0	0	0	0	0	0	0	0	0	0	1	chr10	DIP2C	DIP2C	rev	387138	415573	-	0.418238
chr10|DIP2C:412214|DIP2C:430086|rev|-	0	0	0	0	0	0	0	0	0	1	0	0	0	0	0	0	0	0	0	0	1	chr10	DIP2C	DIP2C	rev	412214	430086	-	0.418238
chr10|DNA2:70190192|DNA2:70229920|rev|-	0	0	0	0	0	0	0	0	0	0	0	0	2	0	0	0	0	0	0	0	1	chr10	DNA2	DNA2	rev	70190192	70229920	-	0.418238
chr10|DNA2:70209784|DNA2:70229920|rev|-	0	0	0	0	0	0	0	0	0	0	0	2	0	0	0	0	0	0	0	0	1	chr10	DNA2	DNA2	rev	70209784	70229920	-	0.418238
chr10|DNA2:70218860|DNA2:70229920|rev|-	0	0	0	1	0	0	0	0	0	0	0	0	0	0	0	0	0	0	0	0	1	chr10	DNA2	DNA2	rev	70218860	70229920	-	0.418238
chr10|DNA2:70227879|DNA2:70229920|rev|-	0	0	0	2	0	0	0	0	0	0	0	0	0	0	0	0	0	3	0	4	3	chr10	DNA2	DNA2	rev	70227879	70229920	-	0.170561
chr10|DNAJC1:22193450|DNAJC1:22209892|rev|-	0	0	0	0	0	0	0	6	0	0	2	0	0	0	3	0	0	0	0	4	4	chr10	DNAJC1	DNAJC1	rev	22193450	22209892	-	0.723314
chr10|DNAJC1:22207707|DNAJC1:22218070|rev|-	0	0	0	0	0	0	6	0	0	0	0	0	0	0	0	0	0	0	0	0	1	chr10	DNAJC1	DNAJC1	rev	22207707	22218070	-	0.418238
chr10|DNMBP:101654702|DNMBP:101659823|rev|-	0	0	0	0	0	0	0	0	2	0	0	0	0	0	0	0	0	0	0	0	1	chr10	DNMBP	DNMBP	rev	101654702	101659823	-	0.418238
chr10|DOCK1:128788867|DOCK1:128768965|rev|+	0	0	0	0	0	0	0	0	0	0	0	0	0	0	0	1	0	0	0	0	1	chr10	DOCK1	DOCK1	rev	128788867	128768965	+	0.418238
chr10|DOCK1:128798571|DOCK1:128768965|rev|+	0	0	0	0	5	8	0	0	0	4	0	0	0	0	0	0	0	0	0	0	3	chr10	DOCK1	DOCK1	rev	128798571	128768965	+	0.743971
chr10|DOCK1:128798571|DOCK1:128795011|rev|+	0	0	0	0	0	0	4	0	0	0	0	0	0	0	0	0	0	0	0	0	1	chr10	DOCK1	DOCK1	rev	128798571	128795011	+	0.418238
chr10|DOCK1:128810638|DOCK1:128768965|rev|+	0	0	0	0	0	0	0	0	0	0	0	0	0	0	2	0	0	0	0	0	1	chr10	DOCK1	DOCK1	rev	128810638	128768965	+	0.418238
chr10|DOCK1:128860040|DOCK1:128840888|rev|+	0	0	0	0	0	0	3	0	0	0	0	0	0	0	2	4	0	0	0	0	3	chr10	DOCK1	DOCK1	rev	128860040	128840888	+	0.7533
chr10|DOCK1:128908618|DOCK1:128859931|rev|+	0	0	0	0	0	0	0	0	0	0	0	0	0	0	1	0	0	0	0	0	1	chr10	DOCK1	DOCK1	rev	128908618	128859931	+	0.418238
chr10|EIF3A:120801505|EIF3A:120803654|rev|-	0	0	0	0	3	0	0	0	0	0	0	0	0	0	0	0	0	0	0	0	1	chr10	EIF3A	EIF3A	rev	120801505	120803654	-	0.418238
chr10|EIF3A:120832401|EIF3A:120833449|rev|-	0	0	0	0	3	0	0	0	0	0	0	0	0	0	0	0	0	0	0	0	1	chr10	EIF3A	EIF3A	rev	120832401	120833449	-	0.418238
chr10|EPC1:32580090|EPC1:32582665|rev|-	0	0	0	0	0	0	0	0	0	0	0	0	0	0	1	0	0	0	0	0	1	chr10	EPC1	EPC1	rev	32580090	32582665	-	0.418238
chr10|ERCC6:50668418|ERCC6:50714058|rev|-	0	0	0	0	0	2	0	0	0	0	0	0	0	0	0	0	0	0	0	0	1	chr10	ERCC6	ERCC6	rev	50668418	50714058	-	0.418238
chr10|ERCC6:50701162|ERCC6:50714058|rev|-	0	0	0	0	1	0	0	3	0	0	0	0	0	0	0	0	2	0	0	0	3	chr10	ERCC6	ERCC6	rev	50701162	50714058	-	0.452111
chr10|EXOC6:94659401|EXOC6:94653105|rev|+	0	0	0	0	0	0	0	0	0	0	0	0	2	0	0	0	0	0	0	4	2	chr10	EXOC6	EXOC6	rev	94659401	94653105	+	0.547188
chr10|EXOC6:94669388|EXOC6:94659355|rev|+	0	0	0	0	0	0	0	0	0	0	1	0	0	0	0	0	0	0	0	0	1	chr10	EXOC6	EXOC6	rev	94669388	94659355	+	0.418238
chr10|EXOC6:94679807|EXOC6:94653105|rev|+	2	2	0	0	2	0	0	0	0	0	0	0	0	0	0	0	0	0	0	0	3	chr10	EXOC6	EXOC6	rev	94679807	94653105	+	0.00611915
chr10|EXOC6:94700581|EXOC6:94675514|rev|+	1	0	0	0	0	0	0	0	0	0	0	0	0	0	0	0	0	0	0	0	1	chr10	EXOC6	EXOC6	rev	94700581	94675514	+	0.418238
chr10|EXOC6:94700581|EXOC6:94688095|rev|+	0	1	0	0	0	0	0	0	0	0	0	0	0	0	0	0	0	0	0	0	1	chr10	EXOC6	EXOC6	rev	94700581	94688095	+	0.418238
chr10|EXOC6:94715471|EXOC6:94669183|rev|+	0	0	0	0	0	0	0	0	0	0	0	0	3	0	0	0	0	5	0	0	2	chr10	EXOC6	EXOC6	rev	94715471	94669183	+	0.56236
chr10|EXOC6:94774024|EXOC6:94757230|rev|+	0	0	0	0	0	0	0	0	0	0	0	0	0	4	0	0	0	0	0	0	1	chr10	EXOC6	EXOC6	rev	94774024	94757230	+	0.418238
chr10|FAM13C:61043122|FAM13C:61083866|rev|-	0	0	0	0	0	0	0	0	0	0	0	0	0	0	0	0	2	0	0	0	1	chr10	FAM13C	FAM13C	rev	61043122	61083866	-	0.418238
chr10|FAM13C:61083747|FAM13C:61115703|rev|-	0	0	0	0	0	5	0	0	0	0	0	0	0	0	0	0	0	0	0	0	1	chr10	FAM13C	FAM13C	rev	61083747	61115703	-	0.418238
chr10|FAM160B1:116596005|FAM160B1:116590610|rev|+	0	0	0	4	1	0	0	0	0	0	0	0	0	0	0	0	0	0	0	0	2	chr10	FAM160B1	FAM160B1	rev	116596005	116590610	+	0.490114
chr10|FAM171A1:15317853|FAM171A1:15326104|rev|-	0	0	0	0	0	0	0	0	0	0	0	0	2	0	0	0	0	0	0	0	1	chr10	FAM171A1	FAM171A1	rev	15317853	15326104	-	0.418238
chr10|FAM178A:102685776|FAM178A:102683731|rev|+	0	0	0	2	0	0	0	0	0	1	0	0	0	0	0	0	0	0	0	0	2	chr10	FAM178A	FAM178A	rev	102685776	102683731	+	0.547188
chr10|FAM178A:102697234|FAM178A:102675755|rev|+	0	0	0	0	0	0	0	0	1	0	0	0	0	0	0	0	0	0	0	0	1	chr10	FAM178A	FAM178A	rev	102697234	102675755	+	0.418238
chr10|FAM178A:102698493|FAM178A:102675755|rev|+	0	0	0	2	0	0	0	0	0	0	0	0	0	0	0	0	0	0	0	0	1	chr10	FAM178A	FAM178A	rev	102698493	102675755	+	0.418238
chr10|FAM178A:102698493|FAM178A:102697158|rev|+	0	0	0	0	0	0	0	0	0	0	0	0	0	0	0	1	0	3	0	0	2	chr10	FAM178A	FAM178A	rev	102698493	102697158	+	0.511852
chr10|FAM178A:102703885|FAM178A:102697158|rev|+	0	0	0	1	0	0	0	0	0	0	0	0	0	0	0	0	0	0	0	0	1	chr10	FAM178A	FAM178A	rev	102703885	102697158	+	0.418238
chr10|FAM178A:102710510|FAM178A:102697158|rev|+	0	0	0	0	1	0	0	0	0	0	1	0	0	0	0	0	0	0	0	0	2	chr10	FAM178A	FAM178A	rev	102710510	102697158	+	0.584667
chr10|FAM188A:15838098|FAM188A:15889942|rev|-	0	0	0	3	0	0	0	0	0	0	0	0	0	0	0	0	0	0	0	0	1	chr10	FAM188A	FAM188A	rev	15838098	15889942	-	0.418238
chr10|FAM188A:15858833|FAM188A:15879317|rev|-	0	0	0	3	0	0	0	0	0	0	0	0	0	0	0	0	0	0	0	0	1	chr10	FAM188A	FAM188A	rev	15858833	15879317	-	0.418238
chr10|FAM188A:15858833|FAM188A:15889942|rev|-	0	0	0	0	0	0	0	0	0	12	0	0	0	0	7	0	15	0	0	0	3	chr10	FAM188A	FAM188A	rev	15858833	15889942	-	0.746982
chr10|FAM188A:15863654|FAM188A:15889942|rev|-	0	0	0	0	0	0	0	0	0	0	0	0	0	0	0	1	0	0	0	0	1	chr10	FAM188A	FAM188A	rev	15863654	15889942	-	0.418238
chr10|FAM188A:15875628|FAM188A:15885271|rev|-	0	0	0	0	0	0	0	0	0	0	0	0	1	0	0	0	0	0	0	0	1	chr10	FAM188A	FAM188A	rev	15875628	15885271	-	0.418238
chr10|FAM188A:15875628|FAM188A:15889942|rev|-	8	0	0	0	0	0	0	0	0	0	0	0	0	0	0	0	0	0	0	0	1	chr10	FAM188A	FAM188A	rev	15875628	15889942	-	0.418238
chr10|FAM208B:5769086|FAM208B:5762506|rev|+	0	0	0	0	0	0	0	0	0	0	0	0	0	0	0	0	2	4	0	0	2	chr10	FAM208B	FAM208B	rev	5769086	5762506	+	0.547188
chr10|FAM208B:5773166|FAM208B:5754785|rev|+	0	0	0	0	0	0	0	0	1	0	0	0	0	0	0	0	0	0	0	0	1	chr10	FAM208B	FAM208B	rev	5773166	5754785	+	0.418238
chr10|FAM208B:5773166|FAM208B:5768847|rev|+	0	0	0	0	0	0	0	0	0	0	3	0	0	0	0	0	0	0	0	0	1	chr10	FAM208B	FAM208B	rev	5773166	5768847	+	0.418238
chr10|FAM208B:5773166|FAM208B:5772449|dup|+	0	0	1	0	0	0	0	0	0	0	0	0	0	0	0	0	0	0	0	0	1	chr10	FAM208B	FAM208B	dup	5773166	5772449	+	0.418238
chr10|FAM53B:126370175|FAM53B:126370948|dup|-	0	0	0	0	0	0	0	6	0	0	0	0	0	0	0	0	0	7	0	0	2	chr10	FAM53B	FAM53B	dup	126370175	126370948	-	0.582403
chr10|FAM53B:126370175|FAM53B:126395456|rev|-	0	1	0	0	0	0	0	0	0	0	0	0	0	0	2	0	0	9	0	2	4	chr10	FAM53B	FAM53B	rev	126370175	126395456	-	0.319013
chr10|FBXW4:103384501|FBXW4:103436193|rev|-	0	0	0	0	0	0	0	0	0	0	0	0	0	0	0	2	0	0	0	0	1	chr10	FBXW4	FBXW4	rev	103384501	103436193	-	0.418238
chr10|FBXW4:103427642|FBXW4:103436193|rev|-	0	0	3	0	0	0	0	0	0	0	0	0	0	1	0	0	0	0	0	0	2	chr10	FBXW4	FBXW4	rev	103427642	103436193	-	0.511852
chr10|FBXW4:103432671|FBXW4:103436193|rev|-	0	2	0	0	0	5	0	0	0	0	0	0	0	0	0	0	2	0	0	0	3	chr10	FBXW4	FBXW4	rev	103432671	103436193	-	0.466316
chr10|FGFR2:123243211|FGFR2:123247627|rev|-	0	0	0	0	0	0	0	0	0	0	0	0	0	0	1	0	0	0	0	0	1	chr10	FGFR2	FGFR2	rev	123243211	123247627	-	0.418238
chr10|FGFR2:123298105|FGFR2:123325218|rev|-	7	0	0	0	0	0	0	2	0	0	0	0	0	0	0	0	0	0	0	4	3	chr10	FGFR2	FGFR2	rev	123298105	123325218	-	0.676551
chr10|FRMD4A:13701322|FRMD4A:13705509|rev|-	0	0	0	0	0	0	0	0	0	0	0	0	0	0	1	0	0	0	0	0	1	chr10	FRMD4A	FRMD4A	rev	13701322	13705509	-	0.418238
chr10|FRMD4A:13701322|FRMD4A:13717044|rev|-	0	0	0	0	2	4	0	0	0	0	0	0	0	0	0	0	0	0	0	0	2	chr10	FRMD4A	FRMD4A	rev	13701322	13717044	-	0.547188
chr10|FRMD4A:13705452|FRMD4A:13717044|rev|-	0	0	0	1	3	0	0	0	0	0	0	0	0	0	0	0	0	0	0	0	2	chr10	FRMD4A	FRMD4A	rev	13705452	13717044	-	0.511852
chr10|FRMD4A:13705452|FRMD4A:13736039|rev|-	0	0	0	0	0	0	0	0	0	0	0	0	1	0	0	0	0	0	0	0	1	chr10	FRMD4A	FRMD4A	rev	13705452	13736039	-	0.418238
chr10|FRMD4A:13735897|FRMD4A:13789819|rev|-	0	0	0	0	0	0	0	0	0	0	0	0	0	1	0	0	0	0	0	0	1	chr10	FRMD4A	FRMD4A	rev	13735897	13789819	-	0.418238
chr10|GDI2:5836847|GDI2:5842668|rev|-	0	0	0	0	0	0	1	0	0	0	0	0	3	0	0	0	0	0	0	0	2	chr10	GDI2	GDI2	rev	5836847	5842668	-	0.511852
chr10|GPR158:25701402|GPR158:25684839|rev|+	2	0	0	0	0	0	0	0	3	4	0	0	0	0	2	0	7	0	0	0	5	chr10	GPR158	GPR158	rev	25701402	25684839	+	0.533193
chr10|GRID1:87614252|GRID1:87615947|rev|-	0	0	0	1	0	0	0	2	0	0	1	0	0	0	0	0	0	0	0	0	3	chr10	GRID1	GRID1	rev	87614252	87615947	-	0.228647
chr10|GTPBP4:1045035|GTPBP4:1038428|rev|+	0	0	0	0	0	0	0	0	0	0	0	0	0	0	0	0	0	0	0	3	1	chr10	GTPBP4	GTPBP4	rev	1045035	1038428	+	0.418238
chr10|HECTD2:93251064|HECTD2:93244263|rev|+	0	0	0	0	0	2	0	0	0	0	0	0	0	0	0	0	0	0	0	0	1	chr10	HECTD2	HECTD2	rev	93251064	93244263	+	0.418238
chr10|HERC4:69692353|HERC4:69773943|rev|-	0	0	0	2	0	0	0	0	0	0	0	0	0	0	0	0	0	0	0	0	1	chr10	HERC4	HERC4	rev	69692353	69773943	-	0.418238
chr10|HERC4:69714351|HERC4:69773943|rev|-	0	0	1	0	0	0	0	0	0	0	0	0	0	0	0	2	0	0	0	0	2	chr10	HERC4	HERC4	rev	69714351	69773943	-	0.547188
chr10|HERC4:69714351|HERC4:69804320|rev|-	0	0	0	0	2	0	0	0	0	0	0	0	0	0	0	2	0	0	0	0	2	chr10	HERC4	HERC4	rev	69714351	69804320	-	0.0828922
chr10|HERC4:69726439|HERC4:69773943|rev|-	0	0	0	0	0	0	0	0	4	0	0	0	0	0	0	0	0	0	0	0	1	chr10	HERC4	HERC4	rev	69726439	69773943	-	0.418238
chr10|HERC4:69750660|HERC4:69832943|rev|-	0	0	0	0	0	0	0	0	0	0	0	0	0	0	0	0	0	0	0	2	1	chr10	HERC4	HERC4	rev	69750660	69832943	-	0.418238
chr10|HERC4:69751955|HERC4:69804320|rev|-	0	0	0	0	5	0	0	0	0	0	0	0	0	0	0	0	0	0	0	0	1	chr10	HERC4	HERC4	rev	69751955	69804320	-	0.418238
chr10|HERC4:69773782|HERC4:69804320|rev|-	0	0	0	0	0	0	0	0	0	0	0	0	3	0	0	0	0	0	0	0	1	chr10	HERC4	HERC4	rev	69773782	69804320	-	0.418238
chr10|HERC4:69785302|HERC4:69804320|rev|-	0	0	0	0	0	0	0	0	2	0	0	0	0	0	0	0	0	0	0	0	1	chr10	HERC4	HERC4	rev	69785302	69804320	-	0.418238
chr10|HERC4:69792534|HERC4:69804320|rev|-	3	0	0	0	0	0	0	0	0	0	0	0	0	0	0	0	0	0	0	0	1	chr10	HERC4	HERC4	rev	69792534	69804320	-	0.418238
chr10|HK1:71139851|HK1:71124538|rev|+	0	0	0	0	0	0	0	0	0	0	0	0	0	0	0	0	0	0	0	3	1	chr10	HK1	HK1	rev	71139851	71124538	+	0.418238
chr10|HNRNPH3:70099312|HNRNPH3:70096955|rev|+	0	0	0	0	0	0	0	0	0	0	0	0	0	0	0	1	0	0	0	0	1	chr10	HNRNPH3	HNRNPH3	rev	70099312	70096955	+	0.418238
chr10|HNRNPH3:70101608|HNRNPH3:70098896|rev|+	0	0	0	0	0	0	0	0	0	0	0	0	0	0	0	0	0	0	0	1	1	chr10	HNRNPH3	HNRNPH3	rev	70101608	70098896	+	0.418238
chr10|HSPA12A:118458145|HSPA12A:118466796|rev|-	0	0	0	0	0	0	1	0	0	0	0	0	0	0	0	6	0	0	0	2	3	chr10	HSPA12A	HSPA12A	rev	118458145	118466796	-	0.499147
chr10|HSPA14:14912666|HSPA14:14890607|rev|+	0	0	0	0	0	0	0	0	0	0	0	0	0	0	0	0	0	0	0	5	1	chr10	HSPA14	HSPA14	rev	14912666	14890607	+	0.418238
chr10|HTRA1:124249142|HTRA1:124248417|rev|+	0	0	0	0	0	0	0	0	0	0	0	0	0	0	0	0	2	0	0	0	1	chr10	HTRA1	HTRA1	rev	124249142	124248417	+	0.418238
chr10|IDE:94234597|IDE:94267962|rev|-	0	0	0	0	2	0	0	0	0	0	0	0	0	0	0	0	0	0	0	0	1	chr10	IDE	IDE	rev	94234597	94267962	-	0.418238
chr10|IDE:94243011|IDE:94267962|rev|-	0	0	0	0	0	0	0	6	0	0	0	0	0	0	0	0	0	0	0	0	1	chr10	IDE	IDE	rev	94243011	94267962	-	0.418238
chr10|IDE:94246952|IDE:94297307|rev|-	0	0	0	0	0	0	0	0	0	0	0	0	0	2	0	0	0	0	0	0	1	chr10	IDE	IDE	rev	94246952	94297307	-	0.418238
chr10|IDE:94264550|IDE:94297307|rev|-	0	0	2	0	0	0	0	0	0	0	0	0	0	0	0	0	0	0	0	0	1	chr10	IDE	IDE	rev	94264550	94297307	-	0.418238
chr10|IDE:94269806|IDE:94297307|rev|-	0	0	0	0	0	0	0	0	0	0	0	0	0	4	0	0	0	0	0	0	1	chr10	IDE	IDE	rev	94269806	94297307	-	0.418238
chr10|IDE:94291504|IDE:94297307|rev|-	0	0	0	0	0	0	0	0	0	0	0	0	0	1	0	0	7	0	0	0	2	chr10	IDE	IDE	rev	94291504	94297307	-	0.459675
chr10|IDE:94294334|IDE:94297307|rev|-	0	0	0	0	0	0	0	0	0	0	0	0	0	0	0	0	0	1	0	0	1	chr10	IDE	IDE	rev	94294334	94297307	-	0.418238
chr10|INPP5A:134523960|INPP5A:134503895|rev|+	0	2	0	0	0	0	0	0	0	0	0	0	1	0	0	0	0	0	0	0	2	chr10	INPP5A	INPP5A	rev	134523960	134503895	+	0.547188
chr10|INPP5A:134540409|INPP5A:134503895|rev|+	0	0	2	0	0	0	0	0	0	0	0	0	0	0	0	1	0	0	0	0	2	chr10	INPP5A	INPP5A	rev	134540409	134503895	+	0.547188
chr10|INPP5F:121563809|INPP5F:121556226|rev|+	0	0	1	0	0	0	0	0	0	0	0	0	0	0	0	0	0	0	0	0	1	chr10	INPP5F	INPP5F	rev	121563809	121556226	+	0.418238
chr10|IPMK:59975905|IPMK:59997575|rev|-	0	0	0	0	0	0	0	0	0	0	2	0	0	0	0	0	0	0	0	0	1	chr10	IPMK	IPMK	rev	59975905	59997575	-	0.418238
chr10|ITGA8:15590453|ITGA8:15628663|rev|-	0	0	0	0	0	0	4	0	0	0	0	0	0	0	0	0	0	0	0	0	1	chr10	ITGA8	ITGA8	rev	15590453	15628663	-	0.418238
chr10|ITGA8:15614209|ITGA8:15628663|rev|-	0	1	0	0	0	0	0	0	0	0	0	0	0	0	0	0	0	0	0	0	1	chr10	ITGA8	ITGA8	rev	15614209	15628663	-	0.418238
chr10|JMJD1C:64936056|JMJD1C:64950868|rev|-	3	0	0	0	0	0	0	0	0	0	0	0	0	0	0	0	0	0	0	0	1	chr10	JMJD1C	JMJD1C	rev	64936056	64950868	-	0.418238
chr10|JMJD1C:64957170|JMJD1C:64968995|rev|-	0	0	2	0	0	0	0	0	0	0	0	0	0	0	0	0	0	0	0	0	1	chr10	JMJD1C	JMJD1C	rev	64957170	64968995	-	0.418238
chr10|JMJD1C:64966354|JMJD1C:64968995|rev|-	0	0	0	0	0	0	0	4	0	0	0	0	0	0	0	0	0	0	0	0	1	chr10	JMJD1C	JMJD1C	rev	64966354	64968995	-	0.418238
chr10|KAT6B:76603236|KAT6B:76598440|rev|+	0	0	0	0	0	4	0	0	0	3	0	0	6	0	0	0	0	0	0	0	3	chr10	KAT6B	KAT6B	rev	76603236	76598440	+	0.748113
chr10|KAT6B:76603236|KAT6B:76602357|dup|+	12	8	10	25	8	0	0	13	9	0	0	0	10	0	9	0	14	0	0	9	11	chr10	KAT6B	KAT6B	dup	76603236	76602357	+	0.297298
chr10|KAT6B:76744999|KAT6B:76729417|rev|+	0	0	0	0	0	0	4	0	0	0	0	0	0	0	0	0	0	0	0	0	1	chr10	KAT6B	KAT6B	rev	76744999	76729417	+	0.418238
chr10|KAT6B:76748870|KAT6B:76719727|rev|+	0	0	1	0	0	0	0	0	0	0	0	0	0	0	0	0	0	0	0	0	1	chr10	KAT6B	KAT6B	rev	76748870	76719727	+	0.418238
chr10|KAT6B:76748870|KAT6B:76729417|rev|+	0	0	0	0	0	3	0	0	1	0	0	0	0	0	0	0	0	0	0	0	2	chr10	KAT6B	KAT6B	rev	76748870	76729417	+	0.173266
chr10|KAT6B:76748870|KAT6B:76735156|rev|+	0	2	0	0	0	0	0	0	0	0	0	0	0	0	0	0	0	0	0	0	1	chr10	KAT6B	KAT6B	rev	76748870	76735156	+	0.418238
chr10|KCNMA1:78704530|KCNMA1:78713682|rev|-	0	0	0	0	0	0	0	0	0	1	0	0	0	0	0	0	0	0	0	0	1	chr10	KCNMA1	KCNMA1	rev	78704530	78713682	-	0.418238
chr10|KCNMA1:78704530|KCNMA1:78729825|rev|-	14	0	0	0	10	0	0	0	0	0	2	0	3	0	2	7	0	0	0	0	6	chr10	KCNMA1	KCNMA1	rev	78704530	78729825	-	0.0256357
chr10|KCNMA1:78787580|KCNMA1:78839308|rev|-	0	0	0	0	0	0	0	0	0	0	0	0	0	0	0	1	0	0	0	0	1	chr10	KCNMA1	KCNMA1	rev	78787580	78839308	-	0.418238
chr10|KCNMA1:78832854|KCNMA1:78839308|rev|-	0	0	0	0	0	0	0	0	0	0	0	0	0	0	2	0	0	0	0	0	1	chr10	KCNMA1	KCNMA1	rev	78832854	78839308	-	0.418238
chr10|KCNMA1:78868238|KCNMA1:78944674|rev|-	2	0	0	0	0	0	0	0	0	0	0	0	0	0	0	0	0	0	0	0	1	chr10	KCNMA1	KCNMA1	rev	78868238	78944674	-	0.418238
chr10|KIAA1217:24508838|KIAA1217:24508554|dup|+	0	0	0	0	0	0	0	0	0	0	0	0	0	0	0	0	0	2	0	0	1	chr10	KIAA1217	KIAA1217	dup	24508838	24508554	+	0.418238
chr10|KIAA1217:24802363|KIAA1217:24783428|rev|+	0	0	0	0	0	0	0	0	0	0	0	0	0	0	2	0	0	0	0	0	1	chr10	KIAA1217	KIAA1217	rev	24802363	24783428	+	0.418238
chr10|KIAA1217:24817048|KIAA1217:24813251|rev|+	0	0	0	0	0	0	0	0	0	0	0	0	0	0	0	3	0	0	0	0	1	chr10	KIAA1217	KIAA1217	rev	24817048	24813251	+	0.418238
chr10|KIAA1462:30315031|KIAA1462:30318795|dup|-	1	0	0	0	0	0	0	0	0	0	0	0	0	0	0	0	0	0	0	0	1	chr10	KIAA1462	KIAA1462	dup	30315031	30318795	-	0.418238
chr10|LARP4B:875324|LARP4B:910210|rev|-	0	0	0	0	0	3	0	0	0	0	0	0	0	0	0	0	0	0	0	0	1	chr10	LARP4B	LARP4B	rev	875324	910210	-	0.418238
chr10|LARP4B:909682|LARP4B:931700|rev|-	0	0	0	0	0	3	0	2	0	0	0	0	0	0	0	0	0	0	0	0	2	chr10	LARP4B	LARP4B	rev	909682	931700	-	0.569998
chr10|LCOR:98667504|LCOR:98667021|rev|+	0	0	7	0	0	0	0	0	0	0	0	0	0	0	0	4	0	0	0	0	2	chr10	LCOR	LCOR	rev	98667504	98667021	+	0.558491
chr10|LCOR:98704002|LCOR:98667021|rev|+	0	0	0	0	7	0	0	0	0	0	0	0	0	0	0	0	0	0	0	0	1	chr10	LCOR	LCOR	rev	98704002	98667021	+	0.418238
chr10|LCOR:98709052|LCOR:98667021|rev|+	0	0	0	0	0	0	0	0	0	0	0	0	0	2	0	0	0	0	0	0	1	chr10	LCOR	LCOR	rev	98709052	98667021	+	0.418238
chr10|LCOR:98711953|LCOR:98667021|rev|+	7	0	0	0	0	0	0	0	0	0	0	0	0	0	0	0	0	0	0	0	1	chr10	LCOR	LCOR	rev	98711953	98667021	+	0.418238
chr10|LHPP:126186697|LHPP:126172707|rev|+	2	0	0	0	0	0	0	0	2	0	0	0	0	0	0	0	0	0	0	0	2	chr10	LHPP	LHPP	rev	126186697	126172707	+	0.584667
chr10|LOC728407:51262048|PARG:51364771|rev|-	0	0	0	0	0	0	0	0	0	0	1	0	0	0	0	0	0	0	0	0	1	chr10	LOC728407	PARG	rev	51262048	51364771	-	0.418238
chr10|METTL10:126453960|METTL10:126463351|rev|-	0	0	0	0	0	0	0	0	1	0	0	0	0	0	0	0	0	0	0	0	1	chr10	METTL10	METTL10	rev	126453960	126463351	-	0.418238
chr10|MGEA5:103552595|MGEA5:103567658|rev|-	0	0	0	0	5	0	0	0	0	0	0	0	0	2	0	0	5	0	0	0	3	chr10	MGEA5	MGEA5	rev	103552595	103567658	-	0.129613
chr10|MGEA5:103552595|MGEA5:103570071|rev|-	0	0	0	0	0	0	0	0	0	0	0	0	3	0	0	0	0	0	0	0	1	chr10	MGEA5	MGEA5	rev	103552595	103570071	-	0.418238
chr10|MGEA5:103552595|MGEA5:103573363|rev|-	0	0	0	0	0	0	0	0	0	0	0	0	0	2	0	0	6	0	0	0	2	chr10	MGEA5	MGEA5	rev	103552595	103573363	-	0.511852
chr10|MGEA5:103557736|MGEA5:103560157|rev|-	0	0	0	0	2	0	0	0	0	0	0	0	0	0	0	0	0	0	0	0	1	chr10	MGEA5	MGEA5	rev	103557736	103560157	-	0.418238
chr10|MGEA5:103557736|MGEA5:103573363|rev|-	0	0	0	0	0	0	0	0	0	1	1	0	0	0	0	0	0	0	0	0	2	chr10	MGEA5	MGEA5	rev	103557736	103573363	-	0.584667
chr10|MGEA5:103558598|MGEA5:103570071|rev|-	0	0	0	0	0	0	0	0	0	0	0	0	0	0	0	0	4	0	0	0	1	chr10	MGEA5	MGEA5	rev	103558598	103570071	-	0.418238
chr10|MKX:28023384|MKX:28024303|rev|-	0	0	0	2	0	0	0	0	0	0	0	0	0	0	0	0	0	0	0	0	1	chr10	MKX	MKX	rev	28023384	28024303	-	0.418238
chr10|MLLT10:22016857|MLLT10:22002700|rev|+	0	0	0	0	0	0	0	0	0	1	0	0	0	0	0	0	0	0	0	0	1	chr10	MLLT10	MLLT10	rev	22016857	22002700	+	0.418238
chr10|MMS19:99236439|MMS19:99238146|rev|-	0	2	0	0	0	0	0	7	0	0	0	0	0	0	0	0	0	0	0	0	2	chr10	MMS19	MMS19	rev	99236439	99238146	-	0.4997
chr10|MPP7:28358700|MPP7:28378770|rev|-	0	0	0	0	0	0	0	0	1	0	0	0	0	0	0	0	0	0	0	0	1	chr10	MPP7	MPP7	rev	28358700	28378770	-	0.418238
chr10|MPP7:28358700|MPP7:28420620|rev|-	0	0	0	0	0	0	0	0	0	0	0	0	0	0	0	0	0	0	0	3	1	chr10	MPP7	MPP7	rev	28358700	28420620	-	0.418238
chr10|MPP7:28408579|MPP7:28420620|rev|-	0	0	0	0	0	0	0	0	0	0	0	0	0	2	0	0	0	0	0	0	1	chr10	MPP7	MPP7	rev	28408579	28420620	-	0.418238
chr10|NCOA4:51581378|NCOA4:51579127|rev|+	0	0	0	0	0	0	0	0	0	0	0	0	0	0	0	0	4	0	0	0	1	chr10	NCOA4	NCOA4	rev	51581378	51579127	+	0.418238
chr10|NCOA4:51585599|NCOA4:51584615|dup|+	0	0	0	5	0	2	0	0	0	0	0	0	2	0	0	0	0	0	0	0	3	chr10	NCOA4	NCOA4	dup	51585599	51584615	+	0.238029
chr10|NEBL:21120124|NEBL:21129778|rev|-	0	0	0	0	0	0	0	0	0	2	0	0	0	0	0	0	0	0	0	0	1	chr10	NEBL	NEBL	rev	21120124	21129778	-	0.418238
chr10|NEBL:21129667|NEBL:21134297|rev|-	0	0	0	1	0	0	0	0	0	0	0	0	0	0	0	0	0	0	0	0	1	chr10	NEBL	NEBL	rev	21129667	21134297	-	0.418238
chr10|NEURL:105331579|NEURL:105330628|rev|+	0	0	0	0	0	0	0	0	0	0	0	0	0	0	0	0	0	0	0	4	1	chr10	NEURL	NEURL	rev	105331579	105330628	+	0.418238
chr10|NEURL:105344982|NEURL:105330628|rev|+	0	0	0	5	0	0	0	0	0	3	0	0	0	2	1	0	0	0	0	3	5	chr10	NEURL	NEURL	rev	105344982	105330628	+	0.314571
chr10|NHLRC2:115644139|NHLRC2:115636279|rev|+	0	0	0	0	0	0	0	0	0	0	0	0	0	0	0	0	0	0	0	2	1	chr10	NHLRC2	NHLRC2	rev	115644139	115636279	+	0.418238
chr10|NRG3:84118624|NRG3:84118494|dup|+	0	0	0	0	0	0	0	0	0	0	0	0	0	4	0	0	0	0	0	0	1	chr10	NRG3	NRG3	dup	84118624	84118494	+	0.418238
chr10|NRP1:33552573|NRP1:33559784|rev|-	0	0	1	0	0	0	0	0	0	0	0	0	0	0	0	0	0	0	0	0	1	chr10	NRP1	NRP1	rev	33552573	33559784	-	0.418238
chr10|NT5C2:104899162|NT5C2:104941085|rev|-	0	0	0	0	0	0	0	0	0	1	0	0	0	0	0	0	0	0	0	0	1	chr10	NT5C2	NT5C2	rev	104899162	104941085	-	0.418238
chr10|OAT:126091495|OAT:126100769|rev|-	0	0	0	0	0	0	0	0	0	0	0	0	0	0	0	1	0	0	0	0	1	chr10	OAT	OAT	rev	126091495	126100769	-	0.418238
chr10|OAT:126094004|OAT:126100769|rev|-	0	0	0	1	0	0	0	0	0	0	0	0	0	0	0	0	0	0	0	0	1	chr10	OAT	OAT	rev	126094004	126100769	-	0.418238
chr10|OAT:126097110|OAT:126100769|rev|-	0	0	0	0	0	0	0	0	0	0	0	0	1	0	0	0	0	0	0	0	1	chr10	OAT	OAT	rev	126097110	126100769	-	0.418238
chr10|OPTN:13152476|OPTN:13150137|rev|+	0	0	0	0	0	0	0	0	1	0	0	0	0	0	0	0	0	0	0	0	1	chr10	OPTN	OPTN	rev	13152476	13150137	+	0.418238
chr10|PARD3:34558584|PARD3:34573173|rev|-	0	0	1	0	0	0	0	0	0	0	0	0	0	0	0	0	0	0	0	7	2	chr10	PARD3	PARD3	rev	34558584	34573173	-	0.459675
chr10|PARD3:34573062|PARD3:34649187|rev|-	0	1	0	0	0	0	0	0	0	0	0	0	0	0	0	0	0	0	0	0	1	chr10	PARD3	PARD3	rev	34573062	34649187	-	0.418238
chr10|PARD3:34661425|PARD3:34673182|rev|-	0	0	0	0	0	0	0	3	0	0	0	0	0	0	0	0	0	0	0	0	1	chr10	PARD3	PARD3	rev	34661425	34673182	-	0.418238
chr10|PARD3:34666894|PARD3:34688341|rev|-	0	0	0	0	0	0	0	0	0	0	0	0	0	4	0	0	1	0	0	0	2	chr10	PARD3	PARD3	rev	34666894	34688341	-	0.490114
chr10|PCGF5:93011197|PCGF5:93000240|rev|+	0	0	0	1	0	0	0	0	0	0	0	0	0	0	0	0	0	0	0	0	1	chr10	PCGF5	PCGF5	rev	93011197	93000240	+	0.418238
chr10|PDCD11:105198565|PDCD11:105197771|rev|+	0	0	0	0	0	0	0	0	0	0	1	0	0	0	0	0	0	0	0	0	1	chr10	PDCD11	PDCD11	rev	105198565	105197771	+	0.418238
chr10|PDCD4:112650428|PDCD4:112640990|rev|+	0	0	0	1	0	0	0	0	0	1	0	0	0	0	0	0	0	0	0	0	2	chr10	PDCD4	PDCD4	rev	112650428	112640990	+	0.584667
chr10|PDSS1:27013052|PDSS1:27009146|rev|+	0	0	1	0	0	0	0	0	0	0	0	0	0	0	0	0	0	0	0	0	1	chr10	PDSS1	PDSS1	rev	27013052	27009146	+	0.418238
chr10|PDZD8:119078382|PDZD8:119100613|rev|-	0	0	0	5	0	0	0	0	0	0	0	0	0	0	0	0	0	0	0	0	1	chr10	PDZD8	PDZD8	rev	119078382	119100613	-	0.418238
chr10|PI4K2A:99424741|PI4K2A:99416041|rev|+	0	0	0	0	0	0	0	4	0	0	0	0	0	0	0	3	0	0	0	0	2	chr10	PI4K2A	PI4K2A	rev	99424741	99416041	+	0.576999
chr10|PIK3AP1:98405229|PIK3AP1:98411408|rev|-	0	1	0	0	0	0	0	0	0	0	0	0	0	0	0	0	0	0	0	0	1	chr10	PIK3AP1	PIK3AP1	rev	98405229	98411408	-	0.418238
chr10|PIP4K2A:22828899|PIP4K2A:22839701|rev|-	0	0	0	0	1	0	0	0	0	0	0	0	0	0	0	0	0	0	0	0	1	chr10	PIP4K2A	PIP4K2A	rev	22828899	22839701	-	0.418238
chr10|PITRM1:3187787|PITRM1:3202522|rev|-	0	0	0	0	2	0	0	0	0	0	0	0	0	0	0	0	0	0	0	0	1	chr10	PITRM1	PITRM1	rev	3187787	3202522	-	0.418238
chr10|PITRM1:3201105|PITRM1:3202522|rev|-	0	0	0	0	0	0	0	0	0	0	0	0	2	0	0	0	0	0	0	4	2	chr10	PITRM1	PITRM1	rev	3201105	3202522	-	0.547188
chr10|PITRM1:3205916|PITRM1:3209234|rev|-	0	0	0	0	0	0	0	0	0	0	0	0	0	0	1	0	0	0	0	0	1	chr10	PITRM1	PITRM1	rev	3205916	3209234	-	0.418238
chr10|PLCE1:96006378|PLCE1:96005702|dup|+	0	0	0	0	0	0	0	0	0	0	0	0	0	0	0	0	3	0	0	0	1	chr10	PLCE1	PLCE1	dup	96006378	96005702	+	0.418238
chr10|PLCE1:96018907|PLCE1:96018556|rev|+	0	2	0	0	0	0	0	0	0	0	0	0	0	0	0	0	0	0	0	0	1	chr10	PLCE1	PLCE1	rev	96018907	96018556	+	0.418238
chr10|PLEKHA1:124172561|PLEKHA1:124151818|rev|+	2	3	0	0	0	0	0	0	0	0	0	0	0	3	0	0	0	0	0	0	3	chr10	PLEKHA1	PLEKHA1	rev	124172561	124151818	+	0.320412
chr10|PLEKHA1:124177484|PLEKHA1:124152696|rev|+	0	0	0	0	0	0	7	0	0	0	0	0	0	0	0	0	0	0	0	0	1	chr10	PLEKHA1	PLEKHA1	rev	124177484	124152696	+	0.418238
chr10|PLEKHA1:124184475|PLEKHA1:124166091|rev|+	0	0	0	0	0	0	1	0	0	0	0	0	0	0	3	0	0	0	0	0	2	chr10	PLEKHA1	PLEKHA1	rev	124184475	124166091	+	0.511852
chr10|PLEKHA1:124184475|PLEKHA1:124172435|rev|+	0	0	0	0	0	0	0	0	0	0	1	0	0	0	0	0	0	0	0	0	1	chr10	PLEKHA1	PLEKHA1	rev	124184475	124172435	+	0.418238
chr10|PLEKHA1:124186547|PLEKHA1:124172435|rev|+	0	0	0	0	0	0	0	0	0	0	0	0	0	0	0	0	0	1	0	0	1	chr10	PLEKHA1	PLEKHA1	rev	124186547	124172435	+	0.418238
chr10|PLXDC2:20436831|PLXDC2:20432223|rev|+	0	0	0	0	0	0	0	0	0	0	0	0	0	0	1	0	0	0	0	0	1	chr10	PLXDC2	PLXDC2	rev	20436831	20432223	+	0.418238
chr10|PLXDC2:20466338|PLXDC2:20432223|rev|+	0	0	0	0	0	0	0	0	0	0	0	0	0	0	0	0	1	0	0	0	1	chr10	PLXDC2	PLXDC2	rev	20466338	20432223	+	0.418238
chr10|PLXDC2:20508031|PLXDC2:20453396|rev|+	0	0	0	0	0	0	0	0	0	0	0	0	0	2	0	0	0	0	0	0	1	chr10	PLXDC2	PLXDC2	rev	20508031	20453396	+	0.418238
chr10|PLXDC2:20534434|PLXDC2:20290703|rev|+	0	0	0	0	0	0	0	0	0	0	0	0	1	0	0	3	0	0	0	0	2	chr10	PLXDC2	PLXDC2	rev	20534434	20290703	+	0.511852
chr10|PLXDC2:20534434|PLXDC2:20453396|rev|+	0	0	0	0	0	0	0	0	0	0	0	0	0	0	0	0	1	0	0	0	1	chr10	PLXDC2	PLXDC2	rev	20534434	20453396	+	0.418238
chr10|POLL:103344358|POLL:103345913|rev|-	0	1	0	0	0	0	0	0	0	0	0	0	4	0	0	0	0	0	0	0	2	chr10	POLL	POLL	rev	103344358	103345913	-	0.490114
chr10|PPAPDC1A:122280607|PPAPDC1A:122263329|rev|+	0	0	0	0	0	0	1	0	0	0	0	0	0	0	0	0	0	0	0	0	1	chr10	PPAPDC1A	PPAPDC1A	rev	122280607	122263329	+	0.418238
chr10|PPAPDC1A:122280607|PPAPDC1A:122273422|rev|+	0	0	0	0	0	0	0	5	0	0	1	0	0	2	0	0	0	0	0	0	3	chr10	PPAPDC1A	PPAPDC1A	rev	122280607	122273422	+	0.185321
chr10|PPP2R2D:133758963|PPP2R2D:133753534|rev|+	0	0	0	0	0	0	0	4	0	0	0	0	0	0	0	0	0	0	0	0	1	chr10	PPP2R2D	PPP2R2D	rev	133758963	133753534	+	0.418238
chr10|PPP3CB:75206249|PPP3CB:75239275|rev|-	0	0	2	0	0	0	0	0	0	0	0	0	0	0	0	0	0	0	0	0	1	chr10	PPP3CB	PPP3CB	rev	75206249	75239275	-	0.418238
chr10|PRKG1:53822391|PRKG1:53667266|rev|+	0	0	0	0	0	0	0	0	0	0	0	0	0	2	0	0	0	0	0	0	1	chr10	PRKG1	PRKG1	rev	53822391	53667266	+	0.418238
chr10|PRKG1:54050050|PRKG1:54011329|rev|+	0	0	1	0	0	0	0	0	0	0	0	0	0	0	0	0	0	0	0	0	1	chr10	PRKG1	PRKG1	rev	54050050	54011329	+	0.418238
chr10|PRKG1:54050050|PRKG1:54031109|rev|+	0	0	0	0	0	0	0	0	1	0	1	0	0	0	0	0	0	0	0	0	2	chr10	PRKG1	PRKG1	rev	54050050	54031109	+	0.0828922
chr10|PRTFDC1:25160926|PRTFDC1:25231365|rev|-	0	0	0	0	0	0	0	0	0	0	0	0	0	0	1	0	0	0	0	0	1	chr10	PRTFDC1	PRTFDC1	rev	25160926	25231365	-	0.418238
chr10|PRTFDC1:25226112|PRTFDC1:25231365|rev|-	0	0	0	1	0	0	0	0	0	0	0	1	0	2	0	9	0	0	0	0	4	chr10	PRTFDC1	PRTFDC1	rev	25226112	25231365	-	0.479959
chr10|PTEN:89712016|PTEN:89685269|rev|+	1	1	0	0	0	0	0	0	0	0	0	0	0	0	0	0	0	0	0	0	2	chr10	PTEN	PTEN	rev	89712016	89685269	+	0.0828922
chr10|PTER:16528616|PTER:16526335|rev|+	0	0	0	0	0	0	0	0	0	0	0	0	0	0	0	0	0	0	0	1	1	chr10	PTER	PTER	rev	16528616	16526335	+	0.418238
chr10|R3HCC1L:99923154|R3HCC1L:99915849|rev|+	3	0	0	0	0	0	0	0	0	0	0	0	0	0	0	0	0	0	0	0	1	chr10	R3HCC1L	R3HCC1L	rev	99923154	99915849	+	0.418238
chr10|R3HCC1L:99946320|R3HCC1L:99922639|rev|+	0	0	0	0	0	0	0	0	0	0	0	0	1	0	0	0	0	0	0	0	1	chr10	R3HCC1L	R3HCC1L	rev	99946320	99922639	+	0.418238
chr10|R3HCC1L:99969656|R3HCC1L:99922639|rev|+	0	0	0	1	0	0	0	0	0	0	0	0	1	0	0	0	0	0	0	0	2	chr10	R3HCC1L	R3HCC1L	rev	99969656	99922639	+	0.0828922
chr10|RAB18:27822923|RAB18:27821435|rev|+	0	0	0	0	0	0	0	0	0	0	0	0	0	0	1	0	0	0	0	0	1	chr10	RAB18	RAB18	rev	27822923	27821435	+	0.418238
chr10|RGS10:121285543|RGS10:121286936|rev|-	0	2	0	0	0	0	0	0	0	0	0	0	0	0	0	0	0	0	0	0	1	chr10	RGS10	RGS10	rev	121285543	121286936	-	0.418238
chr10|RPP30:92663033|RPP30:92660326|rev|+	0	0	0	0	0	0	0	0	0	0	0	0	0	2	0	0	0	0	0	0	1	chr10	RPP30	RPP30	rev	92663033	92660326	+	0.418238
chr10|RUFY2:70123346|RUFY2:70139278|rev|-	0	0	3	0	0	0	0	0	0	0	0	0	0	0	0	0	0	0	0	0	1	chr10	RUFY2	RUFY2	rev	70123346	70139278	-	0.418238
chr10|RUFY2:70136609|RUFY2:70164601|rev|-	0	0	0	0	0	0	0	0	1	0	0	0	0	0	0	0	0	0	0	0	1	chr10	RUFY2	RUFY2	rev	70136609	70164601	-	0.418238
chr10|RUFY2:70140988|RUFY2:70145885|rev|-	0	0	0	0	0	0	0	0	0	0	1	0	0	0	0	0	0	0	0	0	1	chr10	RUFY2	RUFY2	rev	70140988	70145885	-	0.418238
chr10|RUFY2:70152894|RUFY2:70154208|rev|-	0	0	0	5	0	0	0	0	0	0	0	0	0	0	2	0	0	0	0	0	2	chr10	RUFY2	RUFY2	rev	70152894	70154208	-	0.527428
chr10|RUFY2:70152894|RUFY2:70161494|rev|-	0	0	0	0	0	0	0	0	0	0	0	0	1	0	0	0	0	0	0	0	1	chr10	RUFY2	RUFY2	rev	70152894	70161494	-	0.418238
chr10|SAMD8:76928416|SAMD8:76910271|rev|+	0	0	0	0	0	0	0	0	0	1	0	0	0	0	0	0	0	0	0	0	1	chr10	SAMD8	SAMD8	rev	76928416	76910271	+	0.418238
chr10|SEC23IP:121658471|SEC23IP:121657938|dup|+	0	2	0	4	0	0	0	5	0	0	1	0	0	0	0	0	0	0	0	0	4	chr10	SEC23IP	SEC23IP	dup	121658471	121657938	+	0.178485
chr10|SEC23IP:121663789|SEC23IP:121662310|rev|+	0	0	2	0	0	0	0	0	0	0	0	0	0	0	0	0	0	0	0	0	1	chr10	SEC23IP	SEC23IP	rev	121663789	121662310	+	0.418238
chr10|SEC23IP:121668642|SEC23IP:121663595|rev|+	0	0	2	0	0	0	0	0	0	0	0	0	0	0	0	0	0	0	0	0	1	chr10	SEC23IP	SEC23IP	rev	121668642	121663595	+	0.418238
chr10|SEC23IP:121678023|SEC23IP:121671555|rev|+	0	0	0	0	0	0	0	0	0	0	0	0	0	4	0	0	0	0	0	0	1	chr10	SEC23IP	SEC23IP	rev	121678023	121671555	+	0.418238
chr10|SEC61A2:12185194|SEC61A2:12175239|rev|+	0	0	0	0	0	0	2	0	0	0	0	0	0	0	0	0	0	0	0	0	1	chr10	SEC61A2	SEC61A2	rev	12185194	12175239	+	0.418238
chr10|SFMBT2:7269816|SFMBT2:7327916|rev|-	0	0	0	0	0	0	0	0	0	0	0	0	0	6	0	0	0	0	0	0	1	chr10	SFMBT2	SFMBT2	rev	7269816	7327916	-	0.418238
chr10|SFMBT2:7285519|SFMBT2:7327916|rev|-	22	0	0	0	0	4	0	25	0	0	0	0	0	0	0	0	0	0	0	0	3	chr10	SFMBT2	SFMBT2	rev	7285519	7327916	-	0.647382
chr10|SFMBT2:7318853|SFMBT2:7327916|rev|-	0	0	0	0	0	0	0	0	0	0	0	0	0	0	0	14	0	0	0	0	1	chr10	SFMBT2	SFMBT2	rev	7318853	7327916	-	0.418238
chr10|SFMBT2:7318853|SFMBT2:7423911|rev|-	0	0	0	0	0	0	0	0	0	0	0	0	2	0	0	0	0	0	0	0	1	chr10	SFMBT2	SFMBT2	rev	7318853	7423911	-	0.418238
chr10|SFMBT2:7409610|SFMBT2:7423911|rev|-	0	0	0	0	0	3	2	0	0	0	0	0	0	0	0	0	0	4	0	0	3	chr10	SFMBT2	SFMBT2	rev	7409610	7423911	-	0.302559
chr10|SFXN4:120916189|SFXN4:120920481|rev|-	0	0	0	0	0	0	0	0	0	0	0	0	0	0	0	0	0	0	0	2	1	chr10	SFXN4	SFXN4	rev	120916189	120920481	-	0.418238
chr10|SGMS1:52193235|SGMS1:52350007|rev|-	7	0	0	0	3	0	0	15	0	5	0	0	0	5	0	0	0	0	0	7	6	chr10	SGMS1	SGMS1	rev	52193235	52350007	-	0.484198
chr10|SGMS1:52220432|SGMS1:52350007|rev|-	0	0	0	0	0	0	0	0	0	5	0	0	0	0	0	0	0	0	0	0	1	chr10	SGMS1	SGMS1	rev	52220432	52350007	-	0.418238
chr10|SGPL1:72610967|SGPL1:72604229|rev|+	0	0	0	0	0	0	0	0	0	0	0	0	0	0	0	0	0	5	0	0	1	chr10	SGPL1	SGPL1	rev	72610967	72604229	+	0.418238
chr10|SGPL1:72619256|SGPL1:72604229|rev|+	0	0	0	9	2	0	0	0	0	0	0	0	5	0	0	0	0	0	0	0	3	chr10	SGPL1	SGPL1	rev	72619256	72604229	+	0.14425
chr10|SHOC2:112745523|SHOC2:112723882|rev|+	5	10	6	0	0	9	0	0	7	0	0	0	4	0	0	0	0	0	0	0	6	chr10	SHOC2	SHOC2	rev	112745523	112723882	+	0.153651
chr10|SLC25A16:70246900|SLC25A16:70253327|rev|-	2	0	0	0	0	0	0	0	0	0	0	0	0	0	0	0	0	0	0	0	1	chr10	SLC25A16	SLC25A16	rev	70246900	70253327	-	0.418238
chr10|SLC25A16:70246900|SLC25A16:70263452|rev|-	0	0	0	0	0	0	0	0	0	0	1	0	0	0	0	0	0	0	0	0	1	chr10	SLC25A16	SLC25A16	rev	70246900	70263452	-	0.418238
chr10|SLC25A16:70246900|SLC25A16:70266475|rev|-	0	0	0	0	0	0	5	0	0	0	0	0	0	0	0	0	0	0	0	0	1	chr10	SLC25A16	SLC25A16	rev	70246900	70266475	-	0.418238
chr10|SLC25A16:70246900|SLC25A16:70276600|rev|-	0	0	5	0	0	0	0	0	0	0	0	0	1	0	0	4	3	0	0	0	4	chr10	SLC25A16	SLC25A16	rev	70246900	70276600	-	0.430981
chr10|SLC39A12:18292287|SLC39A12:18266830|rev|+	0	0	0	0	0	0	0	0	0	0	0	0	0	0	0	0	0	2	0	0	1	chr10	SLC39A12	SLC39A12	rev	18292287	18266830	+	0.418238
chr10|SLIT1:98808711|SLIT1:98825843|rev|-	0	0	1	0	0	0	0	0	0	0	0	0	0	0	0	0	0	0	0	0	1	chr10	SLIT1	SLIT1	rev	98808711	98825843	-	0.418238
chr10|SMC3:112349749|SMC3:112335093|rev|+	0	0	0	0	0	0	0	0	0	0	0	0	0	0	0	0	0	0	0	1	1	chr10	SMC3	SMC3	rev	112349749	112335093	+	0.418238
chr10|SMC3:112358048|SMC3:112356155|rev|+	0	0	0	0	0	0	0	0	0	0	2	0	0	0	0	1	2	0	0	0	3	chr10	SMC3	SMC3	rev	112358048	112356155	+	0.368474
chr10|SORBS1:97096277|SORBS1:97144042|rev|-	0	0	0	0	0	0	0	0	0	0	0	0	0	0	0	0	0	0	0	4	1	chr10	SORBS1	SORBS1	rev	97096277	97144042	-	0.418238
chr10|SORBS1:97110965|SORBS1:97144042|rev|-	0	0	0	0	0	0	0	0	0	0	0	0	0	0	0	0	0	0	0	3	1	chr10	SORBS1	SORBS1	rev	97110965	97144042	-	0.418238
chr10|SORBS1:97141441|SORBS1:97170534|rev|-	0	0	0	0	0	1	0	0	0	0	1	0	0	1	0	1	0	0	0	0	4	chr10	SORBS1	SORBS1	rev	97141441	97170534	-	0.531783
chr10|SORCS1:108458971|SORCS1:108469099|rev|-	0	0	0	0	0	0	0	0	0	1	0	0	0	0	0	0	0	0	0	0	1	chr10	SORCS1	SORCS1	rev	108458971	108469099	-	0.418238
chr10|SORCS1:108521345|SORCS1:108536450|rev|-	0	0	0	3	0	0	0	0	0	0	0	0	0	0	0	0	0	0	0	0	1	chr10	SORCS1	SORCS1	rev	108521345	108536450	-	0.418238
chr10|SORCS3:106971008|SORCS3:106937823|rev|+	0	0	0	0	0	0	0	0	0	0	0	0	0	5	0	0	0	0	0	0	1	chr10	SORCS3	SORCS3	rev	106971008	106937823	+	0.418238
chr10|SORCS3:106976880|SORCS3:106927015|rev|+	0	0	0	0	0	0	3	0	0	0	0	0	0	0	0	0	0	0	0	0	1	chr10	SORCS3	SORCS3	rev	106976880	106927015	+	0.418238
chr10|SPAG6:22680849|SPAG6:22653781|rev|+	0	0	0	0	0	0	0	0	0	0	0	0	0	0	2	0	0	0	0	0	1	chr10	SPAG6	SPAG6	rev	22680849	22653781	+	0.418238
chr10|STAM:17738868|STAM:17730025|rev|+	0	0	0	0	0	0	0	0	0	0	2	0	0	0	0	0	0	0	0	0	1	chr10	STAM	STAM	rev	17738868	17730025	+	0.418238
chr10|STAMBPL1:90665417|STAMBPL1:90661412|rev|+	0	0	0	0	0	0	0	0	0	0	0	0	0	2	0	0	0	0	0	0	1	chr10	STAMBPL1	STAMBPL1	rev	90665417	90661412	+	0.418238
chr10|STAMBPL1:90682193|STAMBPL1:90661412|rev|+	0	0	8	0	0	0	8	0	0	2	6	0	0	0	0	0	0	0	0	0	4	chr10	STAMBPL1	STAMBPL1	rev	90682193	90661412	+	0.25506
chr10|STOX1:70652529|STOX1:70641713|rev|+	0	0	3	0	1	0	0	0	0	0	0	0	0	0	2	2	0	3	0	0	5	chr10	STOX1	STOX1	rev	70652529	70641713	+	0.54403
chr10|SUFU:104357050|SUFU:104352338|rev|+	0	0	0	0	0	0	0	0	0	0	0	0	0	0	1	0	1	0	0	0	2	chr10	SUFU	SUFU	rev	104357050	104352338	+	0.584667
chr10|SUPV3L1:70947512|SUPV3L1:70945742|rev|+	0	0	0	0	0	0	0	0	0	0	0	0	0	0	0	0	0	0	0	2	1	chr10	SUPV3L1	SUPV3L1	rev	70947512	70945742	+	0.418238
chr10|SUPV3L1:70962799|SUPV3L1:70958127|rev|+	0	0	0	2	0	0	0	0	0	0	0	0	0	0	0	0	2	0	0	0	2	chr10	SUPV3L1	SUPV3L1	rev	70962799	70958127	+	0.584667
chr10|SUPV3L1:70962799|SUPV3L1:70960035|rev|+	0	0	0	6	0	0	0	0	0	0	0	0	0	0	0	0	0	0	0	0	1	chr10	SUPV3L1	SUPV3L1	rev	70962799	70960035	+	0.418238
chr10|TBC1D12:96260084|TBC1D12:96234424|rev|+	0	0	0	0	0	0	0	5	0	0	0	0	0	0	0	0	0	0	0	0	1	chr10	TBC1D12	TBC1D12	rev	96260084	96234424	+	0.418238
chr10|TBC1D12:96267104|TBC1D12:96201652|rev|+	0	0	0	2	0	0	0	0	0	0	0	0	0	0	0	0	0	0	0	0	1	chr10	TBC1D12	TBC1D12	rev	96267104	96201652	+	0.418238
chr10|TBC1D12:96282210|TBC1D12:96256811|rev|+	0	0	0	0	0	0	0	0	0	0	0	0	0	0	0	0	0	2	0	0	1	chr10	TBC1D12	TBC1D12	rev	96282210	96256811	+	0.418238
chr10|TBC1D12:96291217|TBC1D12:96281711|rev|+	0	0	0	0	0	0	0	0	0	0	0	0	0	0	3	0	0	0	0	0	1	chr10	TBC1D12	TBC1D12	rev	96291217	96281711	+	0.418238
chr10|TCERG1L:133106473|TCERG1L:133107562|rev|-	0	0	0	0	0	0	4	0	0	0	0	0	0	0	0	0	0	0	0	0	1	chr10	TCERG1L	TCERG1L	rev	133106473	133107562	-	0.418238
chr10|TCTN3:97446251|TCTN3:97447476|rev|-	0	0	0	0	0	0	0	0	0	0	0	0	0	0	1	0	0	0	0	0	1	chr10	TCTN3	TCTN3	rev	97446251	97447476	-	0.418238
chr10|TET1:70406762|TET1:70404454|dup|+	0	0	0	6	0	0	0	2	0	4	0	0	0	3	0	0	0	0	0	0	4	chr10	TET1	TET1	dup	70406762	70404454	+	0.117275
chr10|TET1:70446464|TET1:70411602|rev|+	0	0	0	0	0	0	0	0	0	0	2	0	0	0	0	0	0	0	0	0	1	chr10	TET1	TET1	rev	70446464	70411602	+	0.418238
chr10|TM9SF3:98303832|TM9SF3:98336586|rev|-	0	0	0	0	0	0	0	0	0	0	0	0	1	0	0	3	0	0	0	3	3	chr10	TM9SF3	TM9SF3	rev	98303832	98336586	-	0.70492
chr10|TMEM180:104228954|TMEM180:104225738|rev|+	0	0	0	3	0	0	0	0	0	0	0	0	0	0	0	0	0	0	0	0	1	chr10	TMEM180	TMEM180	rev	104228954	104225738	+	0.418238
chr10|TMEM254-AS1:81813151|TMEM254-AS1:81813342|dup|-	0	0	0	0	0	0	0	0	0	1	0	0	0	0	0	0	0	0	0	5	2	chr10	TMEM254-AS1	TMEM254-AS1	dup	81813151	81813342	-	0.244662
chr10|TMEM72-AS1:45326447|TMEM72-AS1:45330767|rev|-	0	0	0	0	0	0	0	0	0	0	1	0	0	0	0	0	0	0	0	0	1	chr10	TMEM72-AS1	TMEM72-AS1	rev	45326447	45330767	-	0.418238
chr10|TNKS2:93602148|TNKS2:93579026|rev|+	7	0	0	0	0	0	0	0	0	0	0	0	0	0	0	0	0	0	0	0	1	chr10	TNKS2	TNKS2	rev	93602148	93579026	+	0.418238
chr10|TNKS2:93602148|TNKS2:93586773|rev|+	0	0	0	0	0	0	0	0	0	0	0	0	0	3	0	0	0	0	0	0	1	chr10	TNKS2	TNKS2	rev	93602148	93586773	+	0.418238
chr10|TNKS2:93602148|TNKS2:93590679|rev|+	0	2	0	0	0	0	0	0	0	0	0	0	0	0	0	0	0	0	0	0	1	chr10	TNKS2	TNKS2	rev	93602148	93590679	+	0.418238
chr10|TNKS2:93602148|TNKS2:93600317|rev|+	0	0	3	0	0	0	0	0	0	0	0	0	0	0	0	0	0	0	0	0	1	chr10	TNKS2	TNKS2	rev	93602148	93600317	+	0.418238
chr10|TRDMT1:17199439|TRDMT1:17210916|rev|-	2	0	0	2	0	0	0	0	0	0	2	0	0	0	0	0	0	0	0	12	4	chr10	TRDMT1	TRDMT1	rev	17199439	17210916	-	0.599653
chr10|TSPAN14:82269227|TSPAN14:82266983|rev|+	0	0	0	0	0	0	0	0	0	0	0	0	0	0	2	0	0	0	0	0	1	chr10	TSPAN14	TSPAN14	rev	82269227	82266983	+	0.418238
chr10|TTC18:75029371|TTC18:75038095|rev|-	0	3	0	0	0	0	0	0	0	0	0	0	0	0	0	0	0	0	0	0	1	chr10	TTC18	TTC18	rev	75029371	75038095	-	0.418238
chr10|USP54:75286404|USP54:75290593|rev|-	0	0	0	0	0	0	0	0	0	0	0	0	0	0	1	0	0	0	0	0	1	chr10	USP54	USP54	rev	75286404	75290593	-	0.418238
chr10|USP54:75286404|USP54:75299351|rev|-	0	0	0	0	0	0	0	0	0	0	0	0	0	0	0	0	0	0	0	6	1	chr10	USP54	USP54	rev	75286404	75299351	-	0.418238
chr10|USP54:75289437|USP54:75299351|rev|-	0	0	0	0	0	0	0	0	0	2	0	0	0	0	0	0	0	0	0	0	1	chr10	USP54	USP54	rev	75289437	75299351	-	0.418238
chr10|USP54:75294357|USP54:75299351|rev|-	0	0	0	0	0	0	0	0	0	0	0	0	1	0	0	0	0	0	0	0	1	chr10	USP54	USP54	rev	75294357	75299351	-	0.418238
chr10|USP54:75296026|USP54:75299351|rev|-	0	0	0	1	0	0	0	0	0	0	0	0	0	0	0	0	0	0	0	0	1	chr10	USP54	USP54	rev	75296026	75299351	-	0.418238
chr10|USP54:75301132|USP54:75302889|rev|-	0	0	1	0	0	0	0	0	0	0	0	0	0	0	0	0	0	0	0	0	1	chr10	USP54	USP54	rev	75301132	75302889	-	0.418238
chr10|USP6NL:11523768|USP6NL:11527910|rev|-	0	0	0	0	0	0	0	0	1	0	0	0	0	0	0	0	0	0	0	0	1	chr10	USP6NL	USP6NL	rev	11523768	11527910	-	0.418238
chr10|VCL:75834661|VCL:75830427|rev|+	0	0	0	0	0	0	0	0	0	0	0	0	0	0	1	0	0	0	0	0	1	chr10	VCL	VCL	rev	75834661	75830427	+	0.418238
chr10|VCL:75843271|VCL:75842211|rev|+	0	0	0	0	0	0	0	0	0	0	2	0	0	0	0	0	0	0	0	0	1	chr10	VCL	VCL	rev	75843271	75842211	+	0.418238
chr10|VCL:75855613|VCL:75830427|rev|+	0	0	0	0	0	0	0	0	1	0	0	0	0	0	0	0	0	0	0	0	1	chr10	VCL	VCL	rev	75855613	75830427	+	0.418238
chr10|VPS26A:70917967|VPS26A:70915567|rev|+	5	0	0	0	0	0	0	0	0	0	0	0	0	0	0	0	0	0	0	0	1	chr10	VPS26A	VPS26A	rev	70917967	70915567	+	0.418238
chr10|WAC:28897360|WAC:28884661|rev|+	0	0	0	0	0	0	0	0	0	0	0	0	1	0	0	0	0	0	0	0	1	chr10	WAC	WAC	rev	28897360	28884661	+	0.418238
chr10|WAPAL:88211723|WAPAL:88221044|rev|-	0	0	0	0	0	0	0	0	0	0	2	0	0	0	0	0	0	0	0	0	1	chr10	WAPAL	WAPAL	rev	88211723	88221044	-	0.418238
chr10|WAPAL:88212976|WAPAL:88213588|rev|-	0	0	0	0	0	0	0	0	0	0	0	0	0	0	0	0	2	0	0	0	1	chr10	WAPAL	WAPAL	rev	88212976	88213588	-	0.418238
chr10|WAPAL:88212976|WAPAL:88220253|rev|-	0	0	0	0	0	0	0	0	0	0	0	0	0	1	0	0	0	0	0	0	1	chr10	WAPAL	WAPAL	rev	88212976	88220253	-	0.418238
chr10|WDR11:122619794|WDR11:122618154|rev|+	0	0	0	0	0	0	0	0	0	0	0	0	0	2	0	0	0	0	0	0	1	chr10	WDR11	WDR11	rev	122619794	122618154	+	0.418238
chr10|WDR11:122626681|WDR11:122618154|rev|+	0	0	0	0	0	0	0	0	0	0	0	0	1	0	0	0	0	0	0	0	1	chr10	WDR11	WDR11	rev	122626681	122618154	+	0.418238
chr10|WDR37:1123943|WDR37:1118055|rev|+	0	0	0	0	0	0	0	0	0	0	0	0	1	0	0	0	0	0	0	0	1	chr10	WDR37	WDR37	rev	1123943	1118055	+	0.418238
chr10|WDR37:1126416|WDR37:1118055|rev|+	0	0	0	0	0	0	0	0	0	0	0	0	0	0	0	0	2	0	0	0	1	chr10	WDR37	WDR37	rev	1126416	1118055	+	0.418238
chr10|WDR37:1126416|WDR37:1125950|rev|+	0	0	0	0	0	0	0	0	0	0	0	0	0	1	0	0	0	0	0	0	1	chr10	WDR37	WDR37	rev	1126416	1125950	+	0.418238
chr10|WDR37:1132297|WDR37:1118055|rev|+	0	0	0	0	0	0	0	0	2	0	0	0	0	0	0	0	0	0	0	0	1	chr10	WDR37	WDR37	rev	1132297	1118055	+	0.418238
chr10|WDR96:105891088|WDR96:105924058|rev|-	0	0	0	0	0	0	3	0	0	0	0	0	0	0	0	2	0	0	0	0	2	chr10	WDR96	WDR96	rev	105891088	105924058	-	0.569998
chr10|XPNPEP1:111637547|XPNPEP1:111643906|rev|-	0	3	0	0	0	0	0	0	0	0	0	0	0	0	0	0	0	0	0	0	1	chr10	XPNPEP1	XPNPEP1	rev	111637547	111643906	-	0.418238
chr10|YME1L1:27420787|YME1L1:27425314|rev|-	0	0	0	0	2	0	0	0	0	0	0	0	0	2	0	0	0	0	0	0	2	chr10	YME1L1	YME1L1	rev	27420787	27425314	-	0.584667
chr10|YME1L1:27423759|YME1L1:27425314|rev|-	0	0	0	0	0	0	0	0	0	0	0	0	0	0	1	0	0	0	0	0	1	chr10	YME1L1	YME1L1	rev	27423759	27425314	-	0.418238
chr10|ZFAND4:46121398|ZFAND4:46122553|dup|-	0	0	0	0	0	0	0	0	0	0	0	0	0	0	0	0	1	0	0	0	1	chr10	ZFAND4	ZFAND4	dup	46121398	46122553	-	0.418238
chr10|ZFAND4:46135263|ZFAND4:46148507|rev|-	0	0	0	0	0	0	4	0	0	0	0	0	0	0	0	0	0	0	0	0	1	chr10	ZFAND4	ZFAND4	rev	46135263	46148507	-	0.418238
chr10|ZFAND4:46158989|ZFAND4:46159290|dup|-	0	0	0	0	0	0	0	0	0	0	0	0	2	0	0	0	0	0	0	0	1	chr10	ZFAND4	ZFAND4	dup	46158989	46159290	-	0.418238
chr10|ZMIZ1:80921890|ZMIZ1:80878671|rev|+	0	1	0	0	0	0	0	0	0	0	0	0	0	0	0	0	0	0	0	0	1	chr10	ZMIZ1	ZMIZ1	rev	80921890	80878671	+	0.418238
chr10|ZMIZ1:80976031|ZMIZ1:80878671|rev|+	0	1	0	0	0	0	0	0	0	0	0	0	0	0	0	0	0	0	0	0	1	chr10	ZMIZ1	ZMIZ1	rev	80976031	80878671	+	0.418238
chr10|ZMYND11:255988|ZMYND11:225933|rev|+	0	1	0	0	0	0	0	0	0	0	0	0	0	0	1	0	0	0	0	0	2	chr10	ZMYND11	ZMYND11	rev	255988	225933	+	0.584667
chr10|ZMYND11:267296|ZMYND11:225933|rev|+	0	0	0	4	0	8	0	0	0	0	5	0	2	0	2	3	0	0	0	0	6	chr10	ZMYND11	ZMYND11	rev	267296	225933	+	0.158174
chr10|ZMYND11:295028|ZMYND11:225933|rev|+	0	0	1	0	11	0	0	0	0	0	0	0	0	1	0	0	0	0	0	0	3	chr10	ZMYND11	ZMYND11	rev	295028	225933	+	0.474454
chr10|ZNF25:38242622|ZNF25:38246474|rev|-	7	0	0	0	0	0	0	0	0	0	0	0	0	0	0	0	0	0	0	0	1	chr10	ZNF25	ZNF25	rev	38242622	38246474	-	0.418238
chr10|ZNF438:31197861|ZNF438:31230580|rev|-	0	1	0	0	0	0	0	0	0	0	0	0	0	0	0	0	0	0	0	0	1	chr10	ZNF438	ZNF438	rev	31197861	31230580	-	0.418238
chr10|ZNF438:31197861|ZNF438:31273355|rev|-	0	0	0	0	0	0	0	0	0	0	1	0	0	0	0	0	0	0	0	0	1	chr10	ZNF438	ZNF438	rev	31197861	31273355	-	0.418238
chr11|ACAT1:108005969|ACAT1:108002633|rev|+	0	0	0	3	0	0	0	0	0	0	0	0	0	0	0	0	0	0	0	0	1	chr11	ACAT1	ACAT1	rev	108005969	108002633	+	0.418238
chr11|ALG8:77815025|ALG8:77820627|rev|-	0	0	0	0	0	0	0	0	0	2	0	0	0	0	0	0	0	0	0	0	1	chr11	ALG8	ALG8	rev	77815025	77820627	-	0.418238
chr11|ALG8:77824931|ALG8:77832220|rev|-	0	0	0	0	0	0	0	0	0	0	0	0	0	0	0	0	0	1	0	0	1	chr11	ALG8	ALG8	rev	77824931	77832220	-	0.418238
chr11|ALG8:77830227|ALG8:77835260|rev|-	0	0	0	0	0	0	0	0	0	0	0	0	0	0	0	0	0	0	0	9	1	chr11	ALG8	ALG8	rev	77830227	77835260	-	0.418238
chr11|ALG9:111680366|ALG9:111711532|rev|-	0	0	0	0	0	0	0	0	0	0	1	0	0	0	0	0	0	0	0	0	1	chr11	ALG9	ALG9	rev	111680366	111711532	-	0.418238
chr11|ALG9:111715323|ALG9:111728460|rev|-	0	0	2	0	0	0	0	0	0	0	0	0	0	0	0	0	0	0	0	0	1	chr11	ALG9	ALG9	rev	111715323	111728460	-	0.418238
chr11|AMBRA1:46455023|AMBRA1:46529920|rev|-	0	0	0	0	0	0	0	0	0	1	0	0	0	0	0	0	0	0	0	0	1	chr11	AMBRA1	AMBRA1	rev	46455023	46529920	-	0.418238
chr11|AMBRA1:46515157|AMBRA1:46515754|rev|-	0	0	0	0	0	0	0	0	0	0	1	0	0	0	0	0	0	0	0	0	1	chr11	AMBRA1	AMBRA1	rev	46515157	46515754	-	0.418238
chr11|AMBRA1:46515157|AMBRA1:46534363|rev|-	4	0	0	5	0	0	0	0	0	0	0	0	7	0	1	0	0	0	0	0	4	chr11	AMBRA1	AMBRA1	rev	46515157	46534363	-	0.226396
chr11|AMOTL1:94533477|AMOTL1:94528176|rev|+	0	0	0	2	0	0	0	0	0	0	0	0	0	0	0	0	0	0	0	0	1	chr11	AMOTL1	AMOTL1	rev	94533477	94528176	+	0.418238
chr11|ANKRD42:82922472|ANKRD42:82917099|rev|+	0	0	0	0	0	0	0	0	0	0	0	0	0	4	0	0	3	0	0	0	2	chr11	ANKRD42	ANKRD42	rev	82922472	82917099	+	0.576999
chr11|ANKRD42:82947551|ANKRD42:82917099|rev|+	0	0	0	2	0	0	0	0	0	0	0	0	0	0	0	0	0	0	0	0	1	chr11	ANKRD42	ANKRD42	rev	82947551	82917099	+	0.418238
chr11|ANO3:26621261|ANO3:26619911|rev|+	2	0	0	0	0	0	0	0	0	0	0	0	0	0	0	0	0	0	0	0	1	chr11	ANO3	ANO3	rev	26621261	26619911	+	0.418238
chr11|ANO5:22249132|ANO5:22225349|rev|+	0	0	0	0	0	0	0	0	0	0	0	0	0	0	0	3	0	0	0	0	1	chr11	ANO5	ANO5	rev	22249132	22225349	+	0.418238
chr11|ANO5:22257822|ANO5:22247529|rev|+	0	0	0	0	0	0	0	0	0	0	0	0	1	0	0	0	0	0	0	0	1	chr11	ANO5	ANO5	rev	22257822	22247529	+	0.418238
chr11|ANO5:22261230|ANO5:22225349|rev|+	0	0	0	0	0	0	0	0	0	0	0	0	0	0	0	0	0	2	0	0	1	chr11	ANO5	ANO5	rev	22261230	22225349	+	0.418238
chr11|ANO5:22261230|ANO5:22242642|rev|+	0	0	3	0	0	0	0	0	0	0	0	0	0	0	0	4	7	0	0	0	3	chr11	ANO5	ANO5	rev	22261230	22242642	+	0.187752
chr11|ANO5:22261230|ANO5:22257708|rev|+	4	0	0	0	0	0	0	0	0	0	0	0	0	0	0	0	0	0	0	0	1	chr11	ANO5	ANO5	rev	22261230	22257708	+	0.418238
chr11|ANO5:22279300|ANO5:22242642|rev|+	0	0	2	0	0	0	0	0	0	0	0	0	0	0	0	1	0	0	0	0	2	chr11	ANO5	ANO5	rev	22279300	22242642	+	0.547188
chr11|ANO5:22297745|ANO5:22291857|rev|+	0	0	0	0	0	0	0	0	0	0	1	0	0	0	0	0	0	0	0	0	1	chr11	ANO5	ANO5	rev	22297745	22291857	+	0.418238
chr11|AP2A2:1003804|AP2A2:1000431|rev|+	0	0	0	8	0	5	0	0	0	0	0	0	0	0	0	0	1	0	0	0	3	chr11	AP2A2	AP2A2	rev	1003804	1000431	+	0.619777
chr11|AP2A2:988689|AP2A2:985431|rev|+	0	0	0	0	0	0	0	1	0	0	0	0	0	0	0	0	0	0	0	0	1	chr11	AP2A2	AP2A2	rev	988689	985431	+	0.418238
chr11|APLP2:129980556|APLP2:129979323|rev|+	0	0	3	0	0	0	0	0	0	0	0	0	4	0	0	0	0	0	0	5	3	chr11	APLP2	APLP2	rev	129980556	129979323	+	0.773376
chr11|APLP2:130000061|APLP2:129979323|rev|+	0	0	0	3	0	0	0	0	0	0	0	0	0	0	0	0	0	0	0	0	1	chr11	APLP2	APLP2	rev	130000061	129979323	+	0.418238
chr11|APLP2:130005610|APLP2:129996594|rev|+	0	0	0	0	0	0	0	0	0	0	0	0	0	0	0	0	1	0	0	0	1	chr11	APLP2	APLP2	rev	130005610	129996594	+	0.418238
chr11|ARCN1:118455359|ARCN1:118451960|rev|+	0	0	0	0	0	0	0	3	0	1	0	1	0	0	0	0	0	0	0	0	3	chr11	ARCN1	ARCN1	rev	118455359	118451960	+	0.250374
chr11|ARCN1:118455359|ARCN1:118453893|rev|+	0	0	0	0	0	0	0	0	0	2	0	0	0	0	0	0	0	0	0	0	1	chr11	ARCN1	ARCN1	rev	118455359	118453893	+	0.418238
chr11|ARCN1:118455359|ARCN1:118454523|rev|+	0	0	0	0	0	0	0	0	3	0	0	0	0	0	0	0	0	0	0	0	1	chr11	ARCN1	ARCN1	rev	118455359	118454523	+	0.418238
chr11|ARHGAP32:128910822|ARHGAP32:128936763|rev|-	0	0	1	0	0	0	0	0	0	0	0	0	0	0	0	0	0	0	0	0	1	chr11	ARHGAP32	ARHGAP32	rev	128910822	128936763	-	0.418238
chr11|ARHGAP32:128910822|ARHGAP32:129034322|rev|-	0	0	0	0	0	0	0	0	0	0	0	0	3	0	0	0	0	0	0	0	1	chr11	ARHGAP32	ARHGAP32	rev	128910822	129034322	-	0.418238
chr11|ARHGAP32:128932174|ARHGAP32:128994789|rev|-	0	0	0	0	0	0	0	0	0	0	1	0	0	0	0	0	0	0	0	0	1	chr11	ARHGAP32	ARHGAP32	rev	128932174	128994789	-	0.418238
chr11|ARHGAP32:128963515|ARHGAP32:128994789|rev|-	0	2	0	0	0	0	0	0	0	0	0	0	0	0	0	0	0	0	0	0	1	chr11	ARHGAP32	ARHGAP32	rev	128963515	128994789	-	0.418238
chr11|ARHGAP32:128963515|ARHGAP32:129034322|rev|-	0	0	0	0	0	0	0	0	0	0	0	0	0	5	0	0	11	0	0	0	2	chr11	ARHGAP32	ARHGAP32	rev	128963515	129034322	-	0.538768
chr11|ARHGAP32:128993340|ARHGAP32:128994789|rev|-	4	0	0	0	0	0	0	0	0	0	0	0	0	0	0	0	0	4	0	0	2	chr11	ARHGAP32	ARHGAP32	rev	128993340	128994789	-	0.584667
chr11|ARHGEF12:120327959|ARHGEF12:120322220|rev|+	1	1	0	0	0	0	0	0	0	0	0	0	0	0	0	0	0	0	0	0	2	chr11	ARHGEF12	ARHGEF12	rev	120327959	120322220	+	0.0828922
chr11|ARHGEF12:120338017|ARHGEF12:120318582|rev|+	0	0	0	0	0	0	0	0	0	0	0	0	0	0	0	1	0	0	0	0	1	chr11	ARHGEF12	ARHGEF12	rev	120338017	120318582	+	0.418238
chr11|ARHGEF12:120348235|ARHGEF12:120298777|rev|+	0	0	0	0	0	0	0	0	0	0	0	0	0	0	0	0	3	0	0	0	1	chr11	ARHGEF12	ARHGEF12	rev	120348235	120298777	+	0.418238
chr11|ARHGEF12:120348235|ARHGEF12:120343758|rev|+	0	0	0	0	0	0	0	0	0	0	0	0	0	0	0	0	13	0	0	1	2	chr11	ARHGEF12	ARHGEF12	rev	120348235	120343758	+	0.440399
chr11|ARHGEF12:120348235|ARHGEF12:120345268|rev|+	0	0	0	4	0	0	0	0	0	1	0	0	0	7	0	0	0	0	0	0	3	chr11	ARHGEF12	ARHGEF12	rev	120348235	120345268	+	0.127135
chr11|ARHGEF12:120348235|ARHGEF12:120346048|rev|+	4	0	0	0	0	4	0	0	0	0	0	0	0	0	0	0	0	0	0	0	2	chr11	ARHGEF12	ARHGEF12	rev	120348235	120346048	+	0.584667
chr11|ARNTL:13348014|ARNTL:13331533|rev|+	0	0	0	0	1	0	0	0	0	0	0	0	1	0	0	0	0	0	0	0	2	chr11	ARNTL	ARNTL	rev	13348014	13331533	+	0.584667
chr11|ARNTL:13371617|ARNTL:13331533|rev|+	0	0	0	0	0	0	0	0	0	1	0	0	0	0	0	0	0	0	0	0	1	chr11	ARNTL	ARNTL	rev	13371617	13331533	+	0.418238
chr11|ATG13:46679172|ATG13:46665828|rev|+	0	0	0	0	0	0	0	0	1	0	0	0	0	0	0	0	0	0	0	0	1	chr11	ATG13	ATG13	rev	46679172	46665828	+	0.418238
chr11|ATG13:46681035|ATG13:46651594|rev|+	0	0	0	1	0	0	0	0	0	0	0	0	0	0	0	0	0	0	0	0	1	chr11	ATG13	ATG13	rev	46681035	46651594	+	0.418238
chr11|ATL3:63419407|ATL3:63420047|rev|-	0	0	0	1	0	0	0	0	0	0	0	0	0	0	0	0	0	0	0	0	1	chr11	ATL3	ATL3	rev	63419407	63420047	-	0.418238
chr11|ATM:108100050|ATM:108098321|rev|+	0	0	0	0	0	0	0	0	0	0	2	0	1	0	0	0	0	0	0	0	2	chr11	ATM	ATM	rev	108100050	108098321	+	0.547188
chr11|ATM:108106561|ATM:108098321|rev|+	0	0	0	0	2	0	0	0	0	0	0	0	0	0	0	2	0	0	0	0	2	chr11	ATM	ATM	rev	108106561	108098321	+	0.0828922
chr11|ATM:108138069|ATM:108098321|rev|+	0	0	0	0	0	0	0	0	0	0	0	0	0	0	0	0	1	0	0	0	1	chr11	ATM	ATM	rev	108138069	108098321	+	0.418238
chr11|ATM:108175579|ATM:108172374|rev|+	0	0	0	0	0	0	0	0	0	0	0	0	0	0	0	0	0	1	0	0	1	chr11	ATM	ATM	rev	108175579	108172374	+	0.418238
chr11|ATM:108181042|ATM:108165653|rev|+	0	0	0	3	0	0	0	0	0	0	0	0	0	0	0	0	0	0	0	0	1	chr11	ATM	ATM	rev	108181042	108165653	+	0.418238
chr11|ATM:108188248|ATM:108186549|rev|+	0	0	0	0	0	0	0	0	0	0	0	0	0	0	2	0	0	0	0	0	1	chr11	ATM	ATM	rev	108188248	108186549	+	0.418238
chr11|ATM:108192147|ATM:108172374|rev|+	0	0	0	0	0	0	0	0	0	0	0	0	1	0	0	0	0	0	0	0	1	chr11	ATM	ATM	rev	108192147	108172374	+	0.418238
chr11|ATM:108202764|ATM:108170440|rev|+	0	0	0	0	0	0	0	0	0	0	0	0	0	0	0	0	0	4	0	0	1	chr11	ATM	ATM	rev	108202764	108170440	+	0.418238
chr11|ATM:108206688|ATM:108172374|rev|+	0	0	0	0	0	0	0	0	0	0	0	0	0	0	0	0	0	1	0	0	1	chr11	ATM	ATM	rev	108206688	108172374	+	0.418238
chr11|BARX2:129312814|BARX2:129306645|rev|+	0	0	0	0	0	0	0	0	0	0	0	0	0	0	0	0	0	3	0	0	1	chr11	BARX2	BARX2	rev	129312814	129306645	+	0.418238
chr11|BRSK2:1467137|BRSK2:1466523|rev|+	0	0	0	0	0	3	0	0	0	0	0	0	0	0	0	0	1	0	0	0	2	chr11	BRSK2	BRSK2	rev	1467137	1466523	+	0.511852
chr11|BTBD10:13424714|BTBD10:13443385|rev|-	0	0	0	0	0	0	0	0	0	0	0	0	0	0	0	0	2	0	0	0	1	chr11	BTBD10	BTBD10	rev	13424714	13443385	-	0.418238
chr11|BTBD10:13424714|BTBD10:13466728|rev|-	0	0	0	0	0	0	0	0	0	0	0	0	0	0	0	1	0	0	0	0	1	chr11	BTBD10	BTBD10	rev	13424714	13466728	-	0.418238
chr11|BTBD10:13435076|BTBD10:13443385|rev|-	0	0	0	0	0	0	14	0	0	0	11	0	0	0	0	0	0	15	0	0	3	chr11	BTBD10	BTBD10	rev	13435076	13443385	-	0.204139
chr11|BTBD10:13435076|BTBD10:13466728|rev|-	0	0	0	0	0	0	8	0	0	0	0	0	5	0	0	0	0	0	0	0	2	chr11	BTBD10	BTBD10	rev	13435076	13466728	-	0.565448
chr11|BUD13:116627861|BUD13:116629123|rev|-	0	0	0	0	1	0	0	0	0	0	0	0	0	0	0	0	0	0	0	0	1	chr11	BUD13	BUD13	rev	116627861	116629123	-	0.418238
chr11|C11orf30:76183884|C11orf30:76174864|rev|+	0	0	0	0	0	0	0	0	0	0	0	0	0	0	0	0	0	0	0	4	1	chr11	C11orf30	C11orf30	rev	76183884	76174864	+	0.418238
chr11|C11orf30:76227356|C11orf30:76174864|rev|+	0	0	0	0	0	0	0	0	0	0	1	0	0	0	0	0	0	0	0	0	1	chr11	C11orf30	C11orf30	rev	76227356	76174864	+	0.418238
chr11|C11orf30:76234335|C11orf30:76207258|rev|+	0	0	0	0	0	0	0	0	0	1	0	0	0	0	0	0	0	0	0	0	1	chr11	C11orf30	C11orf30	rev	76234335	76207258	+	0.418238
chr11|C11orf30:76239510|C11orf30:76174864|rev|+	0	0	0	0	0	0	0	0	0	1	0	0	0	0	0	0	0	0	0	0	1	chr11	C11orf30	C11orf30	rev	76239510	76174864	+	0.418238
chr11|C11orf63:122828199|C11orf63:122827203|rev|+	0	0	0	0	0	0	0	0	0	0	0	0	0	0	0	0	0	0	0	2	1	chr11	C11orf63	C11orf63	rev	122828199	122827203	+	0.418238
chr11|C11orf80:66526567|C11orf80:66515849|rev|+	0	0	0	0	0	0	0	0	0	0	0	0	0	0	0	0	0	1	0	0	1	chr11	C11orf80	C11orf80	rev	66526567	66515849	+	0.418238
chr11|C11orf80:66526567|C11orf80:66523823|rev|+	0	0	0	1	0	2	0	0	0	0	0	0	0	0	0	0	0	0	0	0	2	chr11	C11orf80	C11orf80	rev	66526567	66523823	+	0.547188
chr11|C11orf80:66555740|C11orf80:66515849|rev|+	0	0	0	0	0	0	0	0	0	0	0	0	0	0	0	0	0	0	0	4	1	chr11	C11orf80	C11orf80	rev	66555740	66515849	+	0.418238
chr11|C11orf80:66563835|C11orf80:66515849|rev|+	0	0	0	0	0	0	0	0	0	0	0	0	2	0	0	0	0	0	0	0	1	chr11	C11orf80	C11orf80	rev	66563835	66515849	+	0.418238
chr11|C11orf80:66595835|C11orf80:66555630|rev|+	0	0	0	0	0	0	0	0	0	0	0	0	0	0	0	0	0	0	0	3	1	chr11	C11orf80	C11orf80	rev	66595835	66555630	+	0.418238
chr11|C2CD3:73759249|C2CD3:73765716|rev|-	0	0	0	0	0	0	0	0	0	0	0	0	1	0	0	0	0	0	0	0	1	chr11	C2CD3	C2CD3	rev	73759249	73765716	-	0.418238
chr11|C2CD3:73829272|C2CD3:73834180|rev|-	0	0	0	0	0	0	0	0	0	0	0	0	0	0	0	0	0	1	0	0	1	chr11	C2CD3	C2CD3	rev	73829272	73834180	-	0.418238
chr11|C2CD3:73843888|C2CD3:73850873|rev|-	0	0	0	0	0	0	8	0	0	0	0	0	0	0	0	0	0	0	0	0	1	chr11	C2CD3	C2CD3	rev	73843888	73850873	-	0.418238
chr11|CADM1:115049363|CADM1:115111140|rev|-	0	1	0	0	0	0	0	0	0	0	0	0	0	0	0	0	0	0	0	0	1	chr11	CADM1	CADM1	rev	115049363	115111140	-	0.418238
chr11|CADM1:115085327|CADM1:115111140|rev|-	0	0	0	0	0	0	0	0	2	1	1	0	0	0	0	0	5	0	0	0	4	chr11	CADM1	CADM1	rev	115085327	115111140	-	0.591122
chr11|CADM1:115099832|CADM1:115111140|rev|-	0	0	3	0	0	0	0	0	0	0	0	0	0	0	0	0	0	0	0	0	1	chr11	CADM1	CADM1	rev	115099832	115111140	-	0.418238
chr11|CAPRIN1:34098189|CAPRIN1:34093272|rev|+	0	0	0	3	0	0	0	0	0	1	0	0	0	0	0	2	0	0	0	0	3	chr11	CAPRIN1	CAPRIN1	rev	34098189	34093272	+	0.703255
chr11|CAPRIN1:34111003|CAPRIN1:34101174|rev|+	0	0	0	0	0	0	0	1	0	0	0	0	0	0	0	0	0	0	0	0	1	chr11	CAPRIN1	CAPRIN1	rev	34111003	34101174	+	0.418238
chr11|CAPRIN1:34113603|CAPRIN1:34111725|rev|+	0	0	0	0	0	0	0	0	0	0	0	0	0	0	0	0	0	0	0	7	1	chr11	CAPRIN1	CAPRIN1	rev	34113603	34111725	+	0.418238
chr11|CBL:119145663|CBL:119142444|rev|+	0	0	0	0	0	0	0	0	0	1	0	0	0	0	0	0	0	0	0	0	1	chr11	CBL	CBL	rev	119145663	119142444	+	0.418238
chr11|CBL:119145663|CBL:119144577|rev|+	0	0	0	0	0	0	0	0	0	0	0	0	0	0	1	0	0	0	0	0	1	chr11	CBL	CBL	rev	119145663	119144577	+	0.418238
chr11|CBL:119156276|CBL:119155678|rev|+	0	0	0	4	0	0	0	0	0	0	0	1	0	3	0	2	0	0	0	0	4	chr11	CBL	CBL	rev	119156276	119155678	+	0.0737168
chr11|CBL:119168191|CBL:119146706|rev|+	0	0	0	0	0	0	0	0	0	0	0	0	0	0	1	0	0	0	0	0	1	chr11	CBL	CBL	rev	119168191	119146706	+	0.418238
chr11|CCDC15:124858030|CCDC15:124856637|rev|+	3	0	0	0	0	0	0	0	0	0	0	0	0	0	0	0	0	0	0	0	1	chr11	CCDC15	CCDC15	rev	124858030	124856637	+	0.418238
chr11|CDON:125888224|CDON:125889660|rev|-	0	0	0	0	0	0	0	0	0	0	2	0	0	0	0	0	0	0	0	0	1	chr11	CDON	CDON	rev	125888224	125889660	-	0.418238
chr11|CELF1:47504246|CELF1:47510576|rev|-	0	0	0	0	1	0	0	0	0	0	0	0	0	2	0	0	0	0	0	0	2	chr11	CELF1	CELF1	rev	47504246	47510576	-	0.547188
chr11|CEP57:95552068|CEP57:95546095|rev|+	0	0	0	0	0	0	0	8	0	0	0	0	0	0	0	0	0	0	0	0	1	chr11	CEP57	CEP57	rev	95552068	95546095	+	0.418238
chr11|CHORDC1:89947185|CHORDC1:89948398|rev|-	2	0	0	0	0	0	0	0	0	0	0	0	0	0	0	0	0	0	0	2	2	chr11	CHORDC1	CHORDC1	rev	89947185	89948398	-	0.584667
chr11|CKAP5:46776437|CKAP5:46782334|rev|-	0	0	0	0	0	0	4	0	0	0	0	0	0	0	0	0	0	0	0	0	1	chr11	CKAP5	CKAP5	rev	46776437	46782334	-	0.418238
chr11|CKAP5:46792337|CKAP5:46812133|rev|-	0	1	0	0	0	0	0	0	0	0	0	0	0	0	0	0	0	0	0	0	1	chr11	CKAP5	CKAP5	rev	46792337	46812133	-	0.418238
chr11|CKAP5:46798988|CKAP5:46801869|rev|-	0	0	0	0	0	0	0	0	0	0	0	0	1	0	0	0	0	0	0	0	1	chr11	CKAP5	CKAP5	rev	46798988	46801869	-	0.418238
chr11|CKAP5:46804823|CKAP5:46810323|rev|-	0	0	0	0	0	0	0	0	0	0	0	0	0	0	0	0	2	0	0	0	1	chr11	CKAP5	CKAP5	rev	46804823	46810323	-	0.418238
chr11|CKAP5:46811625|CKAP5:46812133|rev|-	0	0	0	0	1	0	0	0	0	0	0	0	0	0	0	0	0	0	0	0	1	chr11	CKAP5	CKAP5	rev	46811625	46812133	-	0.418238
chr11|CLNS1A:77336007|CLNS1A:77336863|rev|-	0	0	0	0	0	6	0	0	0	0	4	0	0	0	0	0	0	0	0	0	2	chr11	CLNS1A	CLNS1A	rev	77336007	77336863	-	0.0965368
chr11|CLNS1A:77336007|CLNS1A:77340944|rev|-	0	0	0	0	0	0	0	0	0	1	0	2	0	0	2	0	0	0	0	0	3	chr11	CLNS1A	CLNS1A	rev	77336007	77340944	-	0.749783
chr11|CNTN5:100179200|CNTN5:100168356|rev|+	0	0	0	0	0	0	0	0	0	0	0	0	0	0	0	1	0	0	0	4	2	chr11	CNTN5	CNTN5	rev	100179200	100168356	+	0.490114
chr11|CNTN5:100179200|CNTN5:99931943|rev|+	0	0	0	0	0	0	0	0	0	0	0	0	1	0	0	0	0	0	0	0	1	chr11	CNTN5	CNTN5	rev	100179200	99931943	+	0.418238
chr11|CNTN5:99715994|CNTN5:99690274|rev|+	0	0	0	0	0	0	0	0	0	0	0	0	0	0	0	2	0	0	0	0	1	chr11	CNTN5	CNTN5	rev	99715994	99690274	+	0.418238
chr11|CNTN5:99786881|CNTN5:99690274|rev|+	0	0	0	0	0	0	0	0	0	0	3	0	0	0	0	0	0	0	0	0	1	chr11	CNTN5	CNTN5	rev	99786881	99690274	+	0.418238
chr11|CNTN5:99827741|CNTN5:99690274|rev|+	0	0	0	2	0	0	0	0	0	1	0	0	0	0	0	0	0	0	0	0	2	chr11	CNTN5	CNTN5	rev	99827741	99690274	+	0.547188
chr11|CNTN5:99872868|CNTN5:99690274|rev|+	0	0	0	0	0	0	0	7	0	0	0	0	0	0	0	0	0	0	0	0	1	chr11	CNTN5	CNTN5	rev	99872868	99690274	+	0.418238
chr11|CNTN5:99872868|CNTN5:99827537|rev|+	0	0	0	0	0	0	0	0	0	0	0	0	0	0	0	2	0	0	0	0	1	chr11	CNTN5	CNTN5	rev	99872868	99827537	+	0.418238
chr11|COMMD9:36297686|COMMD9:36302387|rev|-	0	0	0	0	1	0	0	0	0	0	0	0	0	0	0	0	0	0	0	0	1	chr11	COMMD9	COMMD9	rev	36297686	36302387	-	0.418238
chr11|COPB1:14481753|COPB1:14496161|rev|-	0	0	0	0	0	0	0	0	0	1	0	0	0	0	0	0	0	0	0	0	1	chr11	COPB1	COPB1	rev	14481753	14496161	-	0.418238
chr11|COPB1:14481753|COPB1:14498561|rev|-	0	2	0	0	0	0	0	0	0	0	0	0	0	0	0	0	0	0	0	0	1	chr11	COPB1	COPB1	rev	14481753	14498561	-	0.418238
chr11|COPB1:14490881|COPB1:14498561|rev|-	0	0	0	0	0	0	0	0	1	0	0	0	0	0	0	0	0	0	0	0	1	chr11	COPB1	COPB1	rev	14490881	14498561	-	0.418238
chr11|CPT1A:68527036|CPT1A:68529155|rev|-	0	0	0	0	0	0	0	0	0	0	0	0	0	0	0	0	2	0	0	0	1	chr11	CPT1A	CPT1A	rev	68527036	68529155	-	0.418238
chr11|CRY2:45893784|CRY2:45883610|rev|+	0	0	0	0	0	0	0	2	0	0	0	0	0	0	0	0	0	0	0	0	1	chr11	CRY2	CRY2	rev	45893784	45883610	+	0.418238
chr11|CSTF3:33108533|CSTF3:33127610|rev|-	0	0	0	0	0	0	0	0	0	0	2	0	0	0	0	0	0	0	0	0	1	chr11	CSTF3	CSTF3	rev	33108533	33127610	-	0.418238
chr11|CSTF3:33113816|CSTF3:33127610|rev|-	0	0	0	0	1	0	0	0	0	0	0	0	0	0	0	0	0	0	0	0	1	chr11	CSTF3	CSTF3	rev	33113816	33127610	-	0.418238
chr11|CTTN:70260758|CTTN:70253403|rev|+	0	0	0	0	0	0	0	0	0	1	0	0	0	0	0	0	0	0	0	0	1	chr11	CTTN	CTTN	rev	70260758	70253403	+	0.418238
chr11|CUL5:107925682|CUL5:107904527|rev|+	0	0	0	0	0	2	0	0	0	0	0	0	0	0	0	0	0	0	0	0	1	chr11	CUL5	CUL5	rev	107925682	107904527	+	0.418238
chr11|CUL5:107925682|CUL5:107916996|rev|+	0	0	0	0	5	0	0	0	0	0	0	0	3	0	0	0	5	0	0	0	3	chr11	CUL5	CUL5	rev	107925682	107916996	+	0.168027
chr11|CUL5:107944224|CUL5:107904527|rev|+	0	0	0	0	0	0	0	0	0	0	0	0	0	0	0	0	0	0	0	3	1	chr11	CUL5	CUL5	rev	107944224	107904527	+	0.418238
chr11|CUL5:107944224|CUL5:107916996|rev|+	0	0	0	0	0	0	0	0	0	0	1	0	0	0	0	0	0	0	0	0	1	chr11	CUL5	CUL5	rev	107944224	107916996	+	0.418238
chr11|CUL5:107948967|CUL5:107916996|rev|+	4	0	0	0	0	0	0	0	0	0	0	0	0	0	0	0	0	0	0	0	1	chr11	CUL5	CUL5	rev	107948967	107916996	+	0.418238
chr11|CUL5:107966418|CUL5:107943058|rev|+	2	0	0	0	0	0	0	0	0	0	0	0	0	0	0	0	0	0	0	0	1	chr11	CUL5	CUL5	rev	107966418	107943058	+	0.418238
chr11|CUL5:107969256|CUL5:107940822|rev|+	0	0	0	0	0	0	0	0	0	2	0	0	0	0	0	0	0	0	0	0	1	chr11	CUL5	CUL5	rev	107969256	107940822	+	0.418238
chr11|CWF19L2:107219662|CWF19L2:107289013|rev|-	0	0	0	0	0	0	0	1	0	0	0	0	0	0	0	0	0	0	0	0	1	chr11	CWF19L2	CWF19L2	rev	107219662	107289013	-	0.418238
chr11|CWF19L2:107219662|CWF19L2:107304475|rev|-	0	0	0	0	0	0	0	2	0	0	0	0	0	0	0	0	0	0	0	0	1	chr11	CWF19L2	CWF19L2	rev	107219662	107304475	-	0.418238
chr11|CWF19L2:107286934|CWF19L2:107304475|rev|-	0	0	0	0	0	0	0	0	0	0	0	0	0	0	0	3	0	0	0	0	1	chr11	CWF19L2	CWF19L2	rev	107286934	107304475	-	0.418238
chr11|DCDC5:30914364|DCDC5:30974115|rev|-	0	0	0	1	0	0	0	0	0	0	0	0	0	0	0	0	0	0	0	0	1	chr11	DCDC5	DCDC5	rev	30914364	30974115	-	0.418238
chr11|DDX6:118626110|DDX6:118634015|rev|-	0	0	0	0	0	0	0	0	0	0	0	0	4	0	0	0	0	0	0	0	1	chr11	DDX6	DDX6	rev	118626110	118634015	-	0.418238
chr11|DENND5A:9171627|DENND5A:9192324|rev|-	0	0	0	0	0	0	0	0	0	0	0	0	0	0	1	0	0	0	0	0	1	chr11	DENND5A	DENND5A	rev	9171627	9192324	-	0.418238
chr11|DENND5A:9215040|DENND5A:9229179|rev|-	0	0	0	0	0	0	0	0	0	0	0	0	0	0	0	0	0	0	0	3	1	chr11	DENND5A	DENND5A	rev	9215040	9229179	-	0.418238
chr11|DENND5A:9225206|DENND5A:9229179|rev|-	0	1	0	0	0	3	0	0	0	0	0	0	0	0	0	0	0	0	0	0	2	chr11	DENND5A	DENND5A	rev	9225206	9229179	-	0.511852
chr11|DIXDC1:111857648|DIXDC1:111851461|rev|+	0	0	0	0	0	0	0	0	1	3	0	0	0	0	0	0	0	0	0	0	2	chr11	DIXDC1	DIXDC1	rev	111857648	111851461	+	0.511852
chr11|DIXDC1:111866870|DIXDC1:111851461|rev|+	0	0	0	0	0	0	0	0	0	0	1	0	0	0	0	0	3	0	0	0	2	chr11	DIXDC1	DIXDC1	rev	111866870	111851461	+	0.511852
chr11|DIXDC1:111866870|DIXDC1:111859728|rev|+	0	0	0	0	0	0	0	0	0	2	0	0	0	0	0	0	0	0	0	0	1	chr11	DIXDC1	DIXDC1	rev	111866870	111859728	+	0.418238
chr11|DKK3:11987355|DKK3:11988645|rev|-	2	0	0	0	0	0	0	0	0	0	0	0	0	0	0	0	0	0	0	0	1	chr11	DKK3	DKK3	rev	11987355	11988645	-	0.418238
chr11|DLAT:111910121|DLAT:111907996|rev|+	0	0	0	0	0	0	0	3	0	0	0	0	0	0	0	0	0	0	0	0	1	chr11	DLAT	DLAT	rev	111910121	111907996	+	0.418238
chr11|DLAT:111914257|DLAT:111907996|rev|+	0	0	0	2	0	0	0	0	0	0	0	0	0	0	0	0	0	0	0	0	1	chr11	DLAT	DLAT	rev	111914257	111907996	+	0.418238
chr11|DLG2:83497732|DLG2:83691685|rev|-	0	0	0	0	0	0	0	0	0	0	1	0	0	0	0	0	0	0	0	0	1	chr11	DLG2	DLG2	rev	83497732	83691685	-	0.418238
chr11|DLG2:83544656|DLG2:83691685|rev|-	0	0	0	0	0	3	0	0	0	0	0	0	0	0	0	0	0	0	0	0	1	chr11	DLG2	DLG2	rev	83544656	83691685	-	0.418238
chr11|DLG2:83641370|DLG2:83676511|rev|-	0	0	0	0	0	0	0	0	3	1	0	0	0	0	0	0	0	0	0	0	2	chr11	DLG2	DLG2	rev	83641370	83676511	-	0.511852
chr11|DLG2:83641370|DLG2:83691685|rev|-	0	0	0	0	0	0	0	0	2	0	0	0	0	0	0	0	0	0	0	0	1	chr11	DLG2	DLG2	rev	83641370	83691685	-	0.418238
chr11|DLG2:83673927|DLG2:83676511|rev|-	0	0	0	0	0	0	0	0	0	0	0	0	0	0	0	3	0	0	0	0	1	chr11	DLG2	DLG2	rev	83673927	83676511	-	0.418238
chr11|DLG2:83673927|DLG2:83691685|rev|-	0	0	0	2	0	0	0	0	0	1	0	0	0	0	0	0	0	0	0	0	2	chr11	DLG2	DLG2	rev	83673927	83691685	-	0.547188
chr11|DLG2:83770357|DLG2:83962334|rev|-	0	1	0	0	0	0	0	0	0	0	0	0	0	0	0	0	0	0	0	0	1	chr11	DLG2	DLG2	rev	83770357	83962334	-	0.418238
chr11|DLG2:83962280|DLG2:84245774|rev|-	0	0	2	0	0	0	0	0	0	0	0	0	0	0	0	0	0	0	0	0	1	chr11	DLG2	DLG2	rev	83962280	84245774	-	0.418238
chr11|DSCAML1:117387181|DSCAML1:117389477|rev|-	0	0	0	0	0	0	3	0	0	0	0	0	0	0	0	0	0	0	0	0	1	chr11	DSCAML1	DSCAML1	rev	117387181	117389477	-	0.418238
chr11|DSCAML1:117647505|DSCAML1:117651525|rev|-	0	0	0	0	0	0	0	0	0	0	0	0	0	0	0	0	0	0	0	2	1	chr11	DSCAML1	DSCAML1	rev	117647505	117651525	-	0.418238
chr11|DYNC2H1:102992225|DYNC2H1:102985905|rev|+	0	0	0	0	0	0	0	0	0	0	0	0	0	0	0	6	0	0	0	0	1	chr11	DYNC2H1	DYNC2H1	rev	102992225	102985905	+	0.418238
chr11|DYNC2H1:103036777|DYNC2H1:103029405|rev|+	0	0	0	0	0	0	3	0	0	0	0	0	0	0	0	0	0	0	0	0	1	chr11	DYNC2H1	DYNC2H1	rev	103036777	103029405	+	0.418238
chr11|DYNC2H1:103041797|DYNC2H1:103029405|rev|+	0	0	0	0	5	0	0	0	1	0	0	0	0	0	0	0	0	0	0	0	2	chr11	DYNC2H1	DYNC2H1	rev	103041797	103029405	+	0.476154
chr11|DYNC2H1:103091512|DYNC2H1:103062245|rev|+	0	0	0	0	0	0	0	0	0	0	0	0	0	0	0	0	0	2	0	0	1	chr11	DYNC2H1	DYNC2H1	rev	103091512	103062245	+	0.418238
chr11|DYNC2H1:103093815|DYNC2H1:103090643|rev|+	5	0	0	0	0	0	0	0	0	0	0	0	0	0	0	0	0	3	0	0	2	chr11	DYNC2H1	DYNC2H1	rev	103093815	103090643	+	0.56236
chr11|DYNC2H1:103093815|DYNC2H1:103092758|rev|+	0	3	0	0	0	0	0	0	0	0	0	0	0	0	0	0	0	0	0	0	1	chr11	DYNC2H1	DYNC2H1	rev	103093815	103092758	+	0.418238
chr11|DYNC2H1:103182762|DYNC2H1:103151076|rev|+	0	0	0	0	0	0	0	0	0	0	3	0	0	0	0	0	0	0	0	0	1	chr11	DYNC2H1	DYNC2H1	rev	103182762	103151076	+	0.418238
chr11|DYNC2H1:103182762|DYNC2H1:103173821|rev|+	0	0	0	0	0	0	0	0	0	0	0	0	2	0	0	0	0	0	0	0	1	chr11	DYNC2H1	DYNC2H1	rev	103182762	103173821	+	0.418238
chr11|DYNC2H1:103187349|DYNC2H1:103151076|rev|+	0	0	0	0	0	0	0	0	0	0	0	0	0	0	0	4	1	0	0	0	2	chr11	DYNC2H1	DYNC2H1	rev	103187349	103151076	+	0.214045
chr11|DYNC2H1:103194718|DYNC2H1:103151076|rev|+	0	0	0	0	0	0	0	0	0	0	0	0	0	0	1	0	0	0	0	0	1	chr11	DYNC2H1	DYNC2H1	rev	103194718	103151076	+	0.418238
chr11|DYNC2H1:103194718|DYNC2H1:103173821|rev|+	1	0	0	3	0	0	0	0	0	0	0	0	0	0	0	3	0	2	0	0	4	chr11	DYNC2H1	DYNC2H1	rev	103194718	103173821	+	0.660037
chr11|DYNC2H1:103229087|DYNC2H1:103018500|rev|+	2	0	0	0	0	0	0	0	0	0	0	0	0	0	0	0	0	0	0	0	1	chr11	DYNC2H1	DYNC2H1	rev	103229087	103018500	+	0.418238
chr11|DYNC2H1:103229087|DYNC2H1:103151076|rev|+	0	1	0	0	0	0	0	6	0	0	0	0	0	0	0	0	0	0	0	0	2	chr11	DYNC2H1	DYNC2H1	rev	103229087	103151076	+	0.466589
chr11|DYNC2H1:103229087|DYNC2H1:103173821|rev|+	0	0	1	0	0	0	0	0	0	0	0	0	2	0	0	0	0	0	0	0	2	chr11	DYNC2H1	DYNC2H1	rev	103229087	103173821	+	0.547188
chr11|DYNC2H1:103306760|DYNC2H1:103151076|rev|+	0	0	0	0	0	0	0	0	0	0	1	0	0	1	0	0	0	0	0	0	2	chr11	DYNC2H1	DYNC2H1	rev	103306760	103151076	+	0.584667
chr11|EED:85967554|EED:85961337|rev|+	0	0	0	2	0	0	3	0	0	0	0	0	0	0	0	0	0	0	0	0	2	chr11	EED	EED	rev	85967554	85961337	+	0.569998
chr11|ETS1:128350085|ETS1:128360471|rev|-	0	0	0	0	0	0	0	0	0	0	0	0	0	0	0	0	0	1	0	0	1	chr11	ETS1	ETS1	rev	128350085	128360471	-	0.418238
chr11|ETS1:128354717|ETS1:128360471|rev|-	0	2	0	0	0	0	0	0	0	0	0	0	0	0	0	0	0	0	0	0	1	chr11	ETS1	ETS1	rev	128354717	128360471	-	0.418238
chr11|FADS2:61631258|FADS2:61630443|rev|+	0	0	0	0	4	0	0	0	0	0	0	0	0	0	0	0	0	0	0	0	1	chr11	FADS2	FADS2	rev	61631258	61630443	+	0.418238
chr11|FAT3:92088570|FAT3:92085261|dup|+	0	0	0	0	30	26	0	0	0	0	10	0	0	7	0	12	0	0	0	0	5	chr11	FAT3	FAT3	dup	92088570	92085261	+	0.372537
chr11|FAT3:92258114|FAT3:92085261|rev|+	5	0	3	1	0	0	0	0	0	0	0	0	0	0	0	0	0	0	0	0	3	chr11	FAT3	FAT3	rev	92258114	92085261	+	0.64786
chr11|FAT3:92577898|FAT3:92564787|rev|+	0	0	0	0	0	0	0	0	0	0	0	0	0	0	0	0	4	0	0	0	1	chr11	FAT3	FAT3	rev	92577898	92564787	+	0.418238
chr11|FCHSD2:72578909|FCHSD2:72579071|dup|-	0	1	0	0	0	0	0	0	0	0	0	0	0	0	0	0	0	0	0	0	1	chr11	FCHSD2	FCHSD2	dup	72578909	72579071	-	0.418238
chr11|FCHSD2:72578909|FCHSD2:72600990|rev|-	0	0	0	0	0	0	0	0	0	1	0	0	0	0	0	0	0	0	0	0	1	chr11	FCHSD2	FCHSD2	rev	72578909	72600990	-	0.418238
chr11|FCHSD2:72598514|FCHSD2:72600990|rev|-	0	0	0	0	0	0	0	0	0	3	0	0	0	0	0	0	0	0	0	0	1	chr11	FCHSD2	FCHSD2	rev	72598514	72600990	-	0.418238
chr11|FEZ1:125351429|FEZ1:125359718|rev|-	0	0	0	3	0	0	0	0	1	0	0	0	0	0	0	0	0	0	0	0	2	chr11	FEZ1	FEZ1	rev	125351429	125359718	-	0.511852
chr11|FNBP4:47765504|FNBP4:47772842|rev|-	2	0	0	0	0	0	0	0	0	0	0	0	0	0	0	0	0	0	0	0	1	chr11	FNBP4	FNBP4	rev	47765504	47772842	-	0.418238
chr11|FNBP4:47767607|FNBP4:47776216|rev|-	0	0	0	0	0	0	0	0	0	0	1	0	0	0	0	0	0	0	0	0	1	chr11	FNBP4	FNBP4	rev	47767607	47776216	-	0.418238
chr11|GALNT18:11394061|GALNT18:11400811|rev|-	0	0	0	0	0	0	5	0	0	0	0	0	0	0	0	0	0	0	0	0	1	chr11	GALNT18	GALNT18	rev	11394061	11400811	-	0.418238
chr11|GAS2:22747979|GAS2:22696395|rev|+	0	0	0	0	0	0	0	0	0	0	0	0	0	0	0	0	0	0	0	9	1	chr11	GAS2	GAS2	rev	22747979	22696395	+	0.418238
chr11|GAS2:22770807|GAS2:22696395|rev|+	0	0	0	0	0	0	4	0	0	0	0	0	0	0	0	0	0	0	0	0	1	chr11	GAS2	GAS2	rev	22770807	22696395	+	0.418238
chr11|GAS2:22777499|GAS2:22696395|rev|+	0	0	8	0	0	11	6	0	9	0	9	0	7	0	0	0	0	0	0	0	6	chr11	GAS2	GAS2	rev	22777499	22696395	+	0.00513647
chr11|GRAMD1B:123466745|GRAMD1B:123464789|rev|+	0	0	0	0	0	0	0	0	0	0	0	0	0	0	0	0	2	0	0	0	1	chr11	GRAMD1B	GRAMD1B	rev	123466745	123464789	+	0.418238
chr11|GRIA4:105769153|GRIA4:105623706|rev|+	0	0	0	0	0	0	0	0	0	0	0	0	0	0	1	0	0	0	0	0	1	chr11	GRIA4	GRIA4	rev	105769153	105623706	+	0.418238
chr11|GRM5:88300220|GRM5:88301160|dup|-	5	0	0	0	0	0	0	0	0	0	0	0	0	0	0	0	0	0	0	0	1	chr11	GRM5	GRM5	dup	88300220	88301160	-	0.418238
chr11|GRM5:88323768|GRM5:88583323|rev|-	0	0	0	0	0	0	0	0	0	0	0	0	0	0	0	0	0	0	1	0	1	chr11	GRM5	GRM5	rev	88323768	88583323	-	0.418238
chr11|GTF2H1:18380187|GTF2H1:18373427|rev|+	0	0	0	0	0	0	0	0	0	1	0	0	0	0	0	0	0	0	0	0	1	chr11	GTF2H1	GTF2H1	rev	18380187	18373427	+	0.418238
chr11|GUCY1A2:106810185|GUCY1A2:106810904|dup|-	0	0	0	0	0	0	0	0	0	0	0	0	0	5	0	0	0	0	0	0	1	chr11	GUCY1A2	GUCY1A2	dup	106810185	106810904	-	0.418238
chr11|GUCY1A2:106810185|GUCY1A2:106849466|rev|-	0	0	0	0	0	0	3	0	0	0	0	0	0	0	0	0	0	0	0	0	1	chr11	GUCY1A2	GUCY1A2	rev	106810185	106849466	-	0.418238
chr11|GUCY1A2:106810185|GUCY1A2:106856857|rev|-	0	0	0	0	0	0	0	6	0	0	0	0	0	2	0	0	0	0	0	0	2	chr11	GUCY1A2	GUCY1A2	rev	106810185	106856857	-	0.173266
chr11|GUCY1A2:106849344|GUCY1A2:106856857|rev|-	0	0	0	0	0	2	0	0	0	0	0	0	0	2	0	0	0	0	0	0	2	chr11	GUCY1A2	GUCY1A2	rev	106849344	106856857	-	0.584667
chr11|HINFP:118997835|HINFP:118994277|rev|+	0	0	0	0	0	0	0	0	0	1	0	0	0	0	0	0	0	0	1	0	2	chr11	HINFP	HINFP	rev	118997835	118994277	+	0.0828922
chr11|HINFP:119001664|HINFP:118997644|rev|+	0	0	0	0	0	0	3	0	0	0	0	0	0	0	0	0	0	0	0	0	1	chr11	HINFP	HINFP	rev	119001664	118997644	+	0.418238
chr11|HIPK3:33309057|HIPK3:33307958|dup|+	0	0	0	112	0	55	32	101	82	62	78	13	0	61	57	55	104	0	0	0	12	chr11	HIPK3	HIPK3	dup	33309057	33307958	+	0.402278
chr11|HIPK3:33350179|HIPK3:33307958|rev|+	0	2	0	1	0	0	0	0	0	0	0	0	0	0	0	0	0	0	0	0	2	chr11	HIPK3	HIPK3	rev	33350179	33307958	+	0.547188
chr11|HIPK3:33363232|HIPK3:33358620|rev|+	0	0	0	0	0	0	0	0	0	0	0	0	2	0	0	0	0	0	0	0	1	chr11	HIPK3	HIPK3	rev	33363232	33358620	+	0.418238
chr11|HIPK3:33363232|HIPK3:33360302|rev|+	0	0	0	0	1	0	0	0	0	0	0	0	0	2	0	0	0	0	0	0	2	chr11	HIPK3	HIPK3	rev	33363232	33360302	+	0.547188
chr11|HPS5:18305341|HPS5:18307006|rev|-	0	0	0	0	0	0	0	0	0	0	0	0	0	2	0	0	0	0	0	0	1	chr11	HPS5	HPS5	rev	18305341	18307006	-	0.418238
chr11|HPS5:18312988|HPS5:18313566|dup|-	3	0	0	0	0	0	0	2	5	0	0	0	0	0	0	0	0	0	0	0	3	chr11	HPS5	HPS5	dup	18312988	18313566	-	0.716645
chr11|HPS5:18312988|HPS5:18314523|rev|-	0	2	0	4	0	6	0	4	0	3	0	0	0	0	0	0	0	6	0	2	7	chr11	HPS5	HPS5	rev	18312988	18314523	-	0.624283
chr11|HPS5:18316566|HPS5:18327894|rev|-	0	3	0	0	0	0	0	0	0	0	0	0	0	0	0	0	0	0	0	0	1	chr11	HPS5	HPS5	rev	18316566	18327894	-	0.418238
chr11|HSD17B12:43861614|HSD17B12:43772460|rev|+	0	0	0	0	0	0	0	0	0	0	0	0	2	0	0	0	0	0	0	0	1	chr11	HSD17B12	HSD17B12	rev	43861614	43772460	+	0.418238
chr11|HYOU1:118917128|HYOU1:118920549|rev|-	0	0	0	0	0	0	0	0	0	0	0	0	0	0	0	0	0	3	0	0	1	chr11	HYOU1	HYOU1	rev	118917128	118920549	-	0.418238
chr11|IFT46:118422500|IFT46:118430579|rev|-	0	0	0	0	6	0	0	0	0	3	1	0	2	0	0	0	0	0	0	0	4	chr11	IFT46	IFT46	rev	118422500	118430579	-	0.773376
chr11|IFT46:118425173|IFT46:118430579|rev|-	0	0	0	0	0	0	0	0	1	0	0	0	0	0	0	0	0	0	0	0	1	chr11	IFT46	IFT46	rev	118425173	118430579	-	0.418238
chr11|INCENP:61898062|INCENP:61895622|rev|+	2	0	0	0	0	0	0	0	0	0	0	0	0	0	0	0	0	0	0	0	1	chr11	INCENP	INCENP	rev	61898062	61895622	+	0.418238
chr11|IPO7:9435958|IPO7:9430032|rev|+	0	1	0	0	0	0	0	0	0	0	0	0	0	0	0	0	0	0	0	0	1	chr11	IPO7	IPO7	rev	9435958	9430032	+	0.418238
chr11|KDM2A:66986874|KDM2A:66982810|rev|+	0	0	1	0	0	0	0	0	0	0	0	0	0	0	0	0	0	0	0	0	1	chr11	KDM2A	KDM2A	rev	66986874	66982810	+	0.418238
chr11|KIAA1549L:33573787|KIAA1549L:33572585|rev|+	0	0	0	6	0	0	0	0	0	0	0	0	0	0	0	0	0	0	0	0	1	chr11	KIAA1549L	KIAA1549L	rev	33573787	33572585	+	0.418238
chr11|KIAA1549L:33640208|KIAA1549L:33612782|rev|+	0	0	0	0	0	0	0	0	0	0	0	0	1	0	0	0	0	0	0	0	1	chr11	KIAA1549L	KIAA1549L	rev	33640208	33612782	+	0.418238
chr11|KIAA1731:93402936|KIAA1731:93399847|rev|+	0	0	0	0	0	0	0	0	0	0	0	0	0	1	0	0	0	0	0	0	1	chr11	KIAA1731	KIAA1731	rev	93402936	93399847	+	0.418238
chr11|KIAA1731:93433352|KIAA1731:93429485|rev|+	0	0	0	0	0	0	0	0	0	0	0	0	0	3	0	0	0	0	0	0	1	chr11	KIAA1731	KIAA1731	rev	93433352	93429485	+	0.418238
chr11|KIAA1731:93456455|KIAA1731:93456206|dup|+	0	0	0	0	0	0	0	0	0	1	0	0	0	2	0	0	0	0	0	0	2	chr11	KIAA1731	KIAA1731	dup	93456455	93456206	+	0.547188
chr11|LDLRAD3:36120011|LDLRAD3:36103202|rev|+	0	0	0	0	0	0	0	0	0	0	0	0	0	0	0	0	2	0	0	0	1	chr11	LDLRAD3	LDLRAD3	rev	36120011	36103202	+	0.418238
chr11|LDLRAD3:36248980|LDLRAD3:36248634|dup|+	0	0	0	0	0	0	0	0	0	0	0	0	1	0	0	0	0	0	0	0	1	chr11	LDLRAD3	LDLRAD3	dup	36248980	36248634	+	0.418238
chr11|LGR4:27393161|LGR4:27414065|rev|-	0	0	0	0	0	0	0	0	0	0	2	0	0	0	0	0	0	0	0	0	1	chr11	LGR4	LGR4	rev	27393161	27414065	-	0.418238
chr11|LGR4:27405882|LGR4:27434407|rev|-	0	0	0	0	0	0	0	0	1	0	0	0	0	0	0	0	0	0	0	0	1	chr11	LGR4	LGR4	rev	27405882	27434407	-	0.418238
chr11|LPXN:58317258|LPXN:58318705|rev|-	0	0	0	0	0	0	0	0	0	0	0	0	0	8	0	0	0	0	0	31	2	chr11	LPXN	LPXN	rev	58317258	58318705	-	0.49231
chr11|LUZP2:25004839|LUZP2:24927536|rev|+	0	2	0	0	0	0	0	0	0	0	4	0	0	0	0	0	0	0	0	0	2	chr11	LUZP2	LUZP2	rev	25004839	24927536	+	0.547188
chr11|MADD:47307141|MADD:47295377|rev|+	0	0	0	0	0	2	0	0	0	0	0	0	0	0	0	0	0	0	0	0	1	chr11	MADD	MADD	rev	47307141	47295377	+	0.418238
chr11|MAML2:95825055|MAML2:95826681|dup|-	2	0	0	0	0	0	0	0	0	0	0	0	0	0	0	3	2	4	0	0	4	chr11	MAML2	MAML2	dup	95825055	95826681	-	0.178228
chr11|MARK2:63663105|MARK2:63662630|rev|+	0	0	0	0	0	0	0	0	2	0	0	0	0	0	0	0	0	0	0	0	1	chr11	MARK2	MARK2	rev	63663105	63662630	+	0.418238
chr11|ME3:86157355|ME3:86159297|rev|-	0	0	0	0	0	0	0	0	0	0	0	0	0	4	0	0	0	0	0	0	1	chr11	ME3	ME3	rev	86157355	86159297	-	0.418238
chr11|MED17:93527201|MED17:93523739|rev|+	0	1	0	0	0	0	0	0	0	0	0	0	0	0	0	0	0	0	0	0	1	chr11	MED17	MED17	rev	93527201	93523739	+	0.418238
chr11|MED17:93530885|MED17:93523739|rev|+	0	0	1	0	0	0	0	0	0	0	0	0	0	0	0	0	0	0	0	0	1	chr11	MED17	MED17	rev	93530885	93523739	+	0.418238
chr11|MED17:93530885|MED17:93526893|rev|+	0	2	0	0	0	0	0	0	0	0	0	0	0	0	0	0	0	0	0	0	1	chr11	MED17	MED17	rev	93530885	93526893	+	0.418238
chr11|MED17:93535138|MED17:93528073|rev|+	0	0	0	0	0	0	0	0	0	0	0	0	0	0	0	0	0	0	0	6	1	chr11	MED17	MED17	rev	93535138	93528073	+	0.418238
chr11|METTL15:28318478|METTL15:28232608|rev|+	0	0	0	0	0	0	3	0	0	2	0	0	0	0	0	0	0	0	0	0	2	chr11	METTL15	METTL15	rev	28318478	28232608	+	0.0965368
chr11|MICAL2:12183966|MICAL2:12183625|dup|+	0	0	1	0	0	0	0	0	0	0	0	0	0	0	0	0	0	0	0	0	1	chr11	MICAL2	MICAL2	dup	12183966	12183625	+	0.418238
chr11|MICAL2:12246367|MICAL2:12241747|rev|+	0	0	0	0	0	0	0	0	0	0	1	0	0	0	0	0	0	0	0	0	1	chr11	MICAL2	MICAL2	rev	12246367	12241747	+	0.418238
chr11|MICAL2:12265659|MICAL2:12234801|rev|+	0	0	0	0	0	0	0	0	0	0	0	0	0	0	0	0	0	3	0	0	1	chr11	MICAL2	MICAL2	rev	12265659	12234801	+	0.418238
chr11|MICAL2:12265659|MICAL2:12241747|rev|+	0	0	0	0	0	0	0	0	0	0	0	0	2	0	0	0	0	0	0	0	1	chr11	MICAL2	MICAL2	rev	12265659	12241747	+	0.418238
chr11|MICAL2:12280103|MICAL2:12265533|rev|+	0	0	0	0	0	0	0	0	0	0	0	0	0	4	0	0	0	0	0	0	1	chr11	MICAL2	MICAL2	rev	12280103	12265533	+	0.418238
chr11|MLL:118345030|MLL:118339489|rev|+	0	0	0	0	0	2	0	0	0	0	0	0	0	0	0	0	0	0	0	0	1	chr11	MLL	MLL	rev	118345030	118339489	+	0.418238
chr11|MLL:118353210|MLL:118348681|rev|+	0	0	0	0	0	0	0	0	0	0	0	0	0	0	0	1	0	0	0	0	1	chr11	MLL	MLL	rev	118353210	118348681	+	0.418238
chr11|MLL:118359475|MLL:118352429|rev|+	0	0	0	0	0	0	0	0	1	0	0	0	0	0	0	0	0	0	0	0	1	chr11	MLL	MLL	rev	118359475	118352429	+	0.418238
chr11|MLL:118370135|MLL:118365002|rev|+	0	0	0	0	0	0	0	0	0	0	0	0	0	0	2	0	0	0	0	0	1	chr11	MLL	MLL	rev	118370135	118365002	+	0.418238
chr11|MLL:118370135|MLL:118368650|rev|+	0	0	0	0	0	0	0	0	0	0	0	0	0	0	0	3	0	0	0	0	1	chr11	MLL	MLL	rev	118370135	118368650	+	0.418238
chr11|MLL:118382740|MLL:118378243|rev|+	0	0	0	0	0	0	5	0	0	0	0	0	0	0	0	0	0	0	0	0	1	chr11	MLL	MLL	rev	118382740	118378243	+	0.418238
chr11|MRE11A:94178975|MRE11A:94180604|rev|-	0	0	0	0	0	0	0	0	0	0	0	0	0	0	0	0	0	0	9	0	1	chr11	MRE11A	MRE11A	rev	94178975	94180604	-	0.418238
chr11|MTCH2:47644252|MTCH2:47648679|rev|-	0	0	0	0	0	0	0	0	0	0	2	0	0	0	0	0	0	0	0	0	1	chr11	MTCH2	MTCH2	rev	47644252	47648679	-	0.418238
chr11|MTCH2:47648631|MTCH2:47660603|rev|-	0	0	0	0	0	0	0	0	0	0	0	0	1	0	0	0	0	0	0	0	1	chr11	MTCH2	MTCH2	rev	47648631	47660603	-	0.418238
chr11|NAP1L4:2997253|NAP1L4:3000467|rev|-	0	0	0	0	0	0	0	0	0	0	0	0	0	0	0	0	1	0	0	0	1	chr11	NAP1L4	NAP1L4	rev	2997253	3000467	-	0.418238
chr11|NARS2:78176921|NARS2:78204241|rev|-	0	9	0	0	0	0	0	3	0	0	0	1	0	4	3	4	0	0	0	11	7	chr11	NARS2	NARS2	rev	78176921	78204241	-	0.79984
chr11|NARS2:78239887|NARS2:78282489|rev|-	0	0	0	0	0	0	0	0	0	0	0	0	1	0	0	0	0	0	0	0	1	chr11	NARS2	NARS2	rev	78239887	78282489	-	0.418238
chr11|NARS2:78270584|NARS2:78282489|rev|-	0	0	0	1	0	0	0	0	0	0	0	0	0	0	0	0	0	0	0	0	1	chr11	NARS2	NARS2	rev	78270584	78282489	-	0.418238
chr11|NAV2:19901673|NAV2:19854029|rev|+	0	0	0	0	0	0	0	0	0	0	1	0	0	0	0	0	0	0	0	0	1	chr11	NAV2	NAV2	rev	19901673	19854029	+	0.418238
chr11|NAV2:19905908|NAV2:19854029|rev|+	0	0	1	0	0	0	0	0	0	0	0	0	0	0	0	0	0	0	0	0	1	chr11	NAV2	NAV2	rev	19905908	19854029	+	0.418238
chr11|NAV2:19914140|NAV2:19854029|rev|+	0	0	0	0	0	0	0	0	1	0	0	0	0	0	0	0	0	0	0	0	1	chr11	NAV2	NAV2	rev	19914140	19854029	+	0.418238
chr11|NAV2:20125270|NAV2:20104552|rev|+	0	0	0	2	0	0	0	0	0	0	0	0	0	0	0	0	0	0	0	0	1	chr11	NAV2	NAV2	rev	20125270	20104552	+	0.418238
chr11|NCAM1:113085233|NCAM1:113073100|rev|+	0	0	1	2	0	1	0	0	0	0	0	0	0	2	0	8	0	0	0	0	5	chr11	NCAM1	NCAM1	rev	113085233	113073100	+	0.592802
chr11|NDUFV1:67377106|NDUFV1:67376022|rev|+	3	0	0	0	0	0	0	0	0	0	1	0	0	0	0	0	0	0	0	0	2	chr11	NDUFV1	NDUFV1	rev	67377106	67376022	+	0.511852
chr11|NELL1:20982106|NELL1:20699477|rev|+	0	0	0	0	0	0	0	0	0	0	0	0	0	0	0	0	2	0	0	0	1	chr11	NELL1	NELL1	rev	20982106	20699477	+	0.418238
chr11|NELL1:20982106|NELL1:20939727|rev|+	0	0	0	0	0	0	0	0	0	0	0	0	0	3	0	0	0	0	0	0	1	chr11	NELL1	NELL1	rev	20982106	20939727	+	0.418238
chr11|NELL1:20982106|NELL1:20948853|rev|+	0	0	0	0	0	0	2	0	0	0	0	0	0	0	0	0	0	0	0	0	1	chr11	NELL1	NELL1	rev	20982106	20948853	+	0.418238
chr11|NOX4:89155069|NOX4:89185063|rev|-	0	0	0	0	0	0	0	0	0	0	0	0	0	0	0	0	1	0	0	0	1	chr11	NOX4	NOX4	rev	89155069	89185063	-	0.418238
chr11|NPAT:108042925|NPAT:108047817|rev|-	0	0	0	0	0	0	0	0	0	1	0	0	0	0	0	0	0	0	0	0	1	chr11	NPAT	NPAT	rev	108042925	108047817	-	0.418238
chr11|NPAT:108055958|NPAT:108061227|rev|-	0	0	1	0	0	0	0	0	0	0	0	0	0	0	0	0	0	0	0	0	1	chr11	NPAT	NPAT	rev	108055958	108061227	-	0.418238
chr11|NR1H3:47283569|NR1H3:47282791|rev|+	0	0	0	0	0	0	0	0	0	0	0	0	0	0	0	0	4	0	0	0	1	chr11	NR1H3	NR1H3	rev	47283569	47282791	+	0.418238
chr11|NRXN2:64453117|NRXN2:64453419|dup|-	0	0	0	7	0	0	0	0	0	0	0	0	0	1	0	0	0	0	8	0	3	chr11	NRXN2	NRXN2	dup	64453117	64453419	-	0.526303
chr11|NUP160:47809733|NUP160:47823482|rev|-	0	0	0	2	0	0	0	0	0	0	0	0	0	0	1	0	0	0	0	0	2	chr11	NUP160	NUP160	rev	47809733	47823482	-	0.547188
chr11|NUP160:47819330|NUP160:47823482|rev|-	0	0	0	1	0	0	0	0	0	0	0	0	0	0	0	0	1	0	0	0	2	chr11	NUP160	NUP160	rev	47819330	47823482	-	0.584667
chr11|NUP160:47829947|NUP160:47837581|rev|-	0	0	0	0	0	0	0	0	0	0	0	0	0	2	0	0	0	0	0	0	1	chr11	NUP160	NUP160	rev	47829947	47837581	-	0.418238
chr11|NUP160:47837030|NUP160:47841010|rev|-	0	0	0	2	0	0	0	0	0	0	0	0	0	0	0	0	0	0	0	0	1	chr11	NUP160	NUP160	rev	47837030	47841010	-	0.418238
chr11|NUP160:47857202|NUP160:47859175|rev|-	0	0	0	0	1	0	0	0	0	0	0	0	0	0	0	0	0	0	0	0	1	chr11	NUP160	NUP160	rev	47857202	47859175	-	0.418238
chr11|NUP98:3704429|NUP98:3712719|rev|-	0	0	0	0	0	0	0	0	0	0	0	0	0	0	0	0	0	0	0	1	1	chr11	NUP98	NUP98	rev	3704429	3712719	-	0.418238
chr11|NUP98:3712576|NUP98:3716836|rev|-	0	0	0	0	0	0	0	0	0	0	0	0	0	0	0	0	0	4	0	0	1	chr11	NUP98	NUP98	rev	3712576	3716836	-	0.418238
chr11|NUP98:3723692|NUP98:3727857|rev|-	0	0	0	0	0	0	0	0	0	2	0	0	0	0	0	0	0	0	0	0	1	chr11	NUP98	NUP98	rev	3723692	3727857	-	0.418238
chr11|NUP98:3752620|NUP98:3774638|rev|-	6	0	0	0	0	0	0	0	0	0	0	0	0	0	0	0	0	0	0	0	1	chr11	NUP98	NUP98	rev	3752620	3774638	-	0.418238
chr11|NUP98:3784131|NUP98:3797251|rev|-	0	0	0	0	0	0	0	0	0	0	0	0	0	0	2	0	0	0	0	0	1	chr11	NUP98	NUP98	rev	3784131	3797251	-	0.418238
chr11|NUP98:3794861|NUP98:3797251|rev|-	0	0	0	0	0	5	0	0	0	0	0	0	0	0	3	0	0	0	0	0	2	chr11	NUP98	NUP98	rev	3794861	3797251	-	0.104423
chr11|OSBP:59361076|OSBP:59361728|rev|-	0	0	0	0	0	3	0	0	0	0	0	0	0	0	0	0	3	0	0	0	2	chr11	OSBP	OSBP	rev	59361076	59361728	-	0.584667
chr11|PAFAH1B2:117034608|PAFAH1B2:117023156|rev|+	0	0	0	0	6	0	0	0	0	0	0	0	0	0	0	0	0	0	0	0	1	chr11	PAFAH1B2	PAFAH1B2	rev	117034608	117023156	+	0.418238
chr11|PAK1:77043774|PAK1:77060332|rev|-	0	0	0	0	0	0	0	0	0	0	0	0	0	0	0	0	0	2	0	3	2	chr11	PAK1	PAK1	rev	77043774	77060332	-	0.0965368
chr11|PAK1:77043774|PAK1:77091039|rev|-	0	0	0	0	0	0	0	0	0	0	0	0	0	0	0	0	0	3	0	0	1	chr11	PAK1	PAK1	rev	77043774	77091039	-	0.418238
chr11|PAK1:77064580|PAK1:77091039|rev|-	0	0	0	1	0	0	0	0	0	0	0	0	0	0	0	0	0	0	0	0	1	chr11	PAK1	PAK1	rev	77064580	77091039	-	0.418238
chr11|PAK1:77069942|PAK1:77091039|rev|-	0	0	0	0	3	0	0	0	0	0	0	0	0	0	0	0	0	0	0	0	1	chr11	PAK1	PAK1	rev	77069942	77091039	-	0.418238
chr11|PAK1:77085372|PAK1:77091039|rev|-	0	0	0	0	0	0	0	0	0	1	0	0	0	0	0	0	0	0	0	0	1	chr11	PAK1	PAK1	rev	77085372	77091039	-	0.418238
chr11|PAK1:77085372|PAK1:77103586|rev|-	0	0	0	0	2	0	0	0	0	0	0	0	0	0	0	0	0	0	0	0	1	chr11	PAK1	PAK1	rev	77085372	77103586	-	0.418238
chr11|PAK1:77090285|PAK1:77091039|rev|-	0	0	2	0	0	0	2	0	1	0	0	0	0	0	0	0	3	0	0	0	4	chr11	PAK1	PAK1	rev	77090285	77091039	-	0.706981
chr11|PDE3B:14865572|PDE3B:14825489|rev|+	0	0	0	0	0	0	0	0	0	1	0	0	0	0	0	0	0	0	0	0	1	chr11	PDE3B	PDE3B	rev	14865572	14825489	+	0.418238
chr11|PDE3B:14882912|PDE3B:14880588|rev|+	0	0	0	2	0	0	0	0	0	0	0	0	0	0	0	0	0	0	0	0	1	chr11	PDE3B	PDE3B	rev	14882912	14880588	+	0.418238
chr11|PDGFD:103866792|PDGFD:103870983|rev|-	0	1	0	0	0	0	0	0	0	0	0	0	0	0	0	0	0	0	0	0	1	chr11	PDGFD	PDGFD	rev	103866792	103870983	-	0.418238
chr11|PDHX:34982065|PDHX:34952950|rev|+	0	0	0	0	0	0	4	0	0	0	0	0	0	0	0	0	0	0	0	0	1	chr11	PDHX	PDHX	rev	34982065	34952950	+	0.418238
chr11|PDHX:34991833|PDHX:34969052|rev|+	0	0	1	0	0	0	0	0	0	2	0	0	0	0	0	0	0	0	0	5	3	chr11	PDHX	PDHX	rev	34991833	34969052	+	0.185321
chr11|PDHX:34999729|PDHX:34952950|rev|+	0	0	0	0	0	0	0	0	0	0	0	0	0	0	1	0	0	0	0	0	1	chr11	PDHX	PDHX	rev	34999729	34952950	+	0.418238
chr11|PDHX:34999729|PDHX:34978930|rev|+	0	0	0	1	0	0	0	5	0	3	0	0	0	0	5	4	0	0	0	4	6	chr11	PDHX	PDHX	rev	34999729	34978930	+	0.970021
chr11|PDHX:35006275|PDHX:34952950|rev|+	0	0	0	0	0	0	0	0	0	1	3	0	0	0	0	2	0	0	0	0	3	chr11	PDHX	PDHX	rev	35006275	34952950	+	0.703255
chr11|PDHX:35006275|PDHX:34978930|rev|+	0	0	1	0	0	0	0	0	0	0	0	0	0	0	0	0	0	0	0	0	1	chr11	PDHX	PDHX	rev	35006275	34978930	+	0.418238
chr11|PDHX:35013926|PDHX:34978930|rev|+	0	0	0	0	0	0	0	8	0	0	0	0	0	0	0	0	0	0	0	0	1	chr11	PDHX	PDHX	rev	35013926	34978930	+	0.418238
chr11|PELI3:66241396|PELI3:66240711|rev|+	0	0	0	0	0	0	0	0	0	0	0	0	0	1	0	0	0	0	0	0	1	chr11	PELI3	PELI3	rev	66241396	66240711	+	0.418238
chr11|PHF21A:45986865|PHF21A:45992918|rev|-	0	0	0	0	0	0	0	0	0	0	0	0	0	0	1	0	0	0	0	0	1	chr11	PHF21A	PHF21A	rev	45986865	45992918	-	0.418238
chr11|PHF21A:45986865|PHF21A:46001517|rev|-	0	0	0	0	0	4	0	0	0	0	2	0	0	0	0	0	0	0	0	7	3	chr11	PHF21A	PHF21A	rev	45986865	46001517	-	0.473696
chr11|PHF21A:45986865|PHF21A:46113774|rev|-	0	0	0	7	0	0	0	0	0	0	0	1	0	0	0	0	0	0	0	0	2	chr11	PHF21A	PHF21A	rev	45986865	46113774	-	0.285882
chr11|PHF21A:46098304|PHF21A:46105853|rev|-	0	0	2	0	0	0	0	0	0	0	0	0	0	0	2	0	0	0	0	0	2	chr11	PHF21A	PHF21A	rev	46098304	46105853	-	0.0828922
chr11|PHRF1:597570|PHRF1:596922|rev|+	0	0	0	0	0	0	0	0	0	0	0	0	0	0	0	0	0	0	3	0	1	chr11	PHRF1	PHRF1	rev	597570	596922	+	0.418238
chr11|PHRF1:605300|PHRF1:601573|rev|+	0	0	0	0	0	0	0	0	0	1	0	0	0	0	0	0	0	0	0	0	1	chr11	PHRF1	PHRF1	rev	605300	601573	+	0.418238
chr11|PICALM:85685750|PICALM:85695016|rev|-	0	0	0	0	0	0	0	0	0	0	0	0	2	0	0	0	0	0	0	0	1	chr11	PICALM	PICALM	rev	85685750	85695016	-	0.418238
chr11|PICALM:85685750|PICALM:85726006|rev|-	0	0	0	0	0	0	0	0	0	0	2	0	0	0	0	0	0	0	0	0	1	chr11	PICALM	PICALM	rev	85685750	85726006	-	0.418238
chr11|PICALM:85685750|PICALM:85742653|rev|-	0	0	0	0	5	2	0	0	0	0	0	0	0	0	0	0	0	0	0	0	2	chr11	PICALM	PICALM	rev	85685750	85742653	-	0.527428
chr11|PICALM:85701292|PICALM:85742653|rev|-	0	38	34	0	0	38	0	0	0	0	0	0	26	26	0	32	30	25	0	37	9	chr11	PICALM	PICALM	rev	85701292	85742653	-	0.842212
chr11|PICALM:85707868|PICALM:85714494|rev|-	0	0	0	7	0	0	0	0	6	0	0	0	3	3	0	0	4	5	0	0	6	chr11	PICALM	PICALM	rev	85707868	85714494	-	0.647431
chr11|PICALM:85707868|PICALM:85718626|rev|-	0	0	0	0	0	0	0	0	0	0	4	0	0	0	0	0	0	2	0	0	2	chr11	PICALM	PICALM	rev	85707868	85718626	-	0.547188
chr11|PICALM:85707868|PICALM:85742653|rev|-	0	0	0	47	0	0	0	28	27	21	31	0	55	0	0	0	0	31	0	0	7	chr11	PICALM	PICALM	rev	85707868	85742653	-	0.151164
chr11|PICALM:85711685|PICALM:85742653|rev|-	0	0	0	1	0	0	0	4	0	2	0	0	3	0	0	0	0	0	0	0	4	chr11	PICALM	PICALM	rev	85711685	85742653	-	0.0737168
chr11|PICALM:85718584|PICALM:85742653|rev|-	0	0	0	0	13	0	0	0	6	0	0	0	0	5	0	8	0	11	0	0	5	chr11	PICALM	PICALM	rev	85718584	85742653	-	0.630131
chr11|PICALM:85722072|PICALM:85742653|rev|-	0	0	0	13	0	0	0	0	0	0	0	0	0	0	0	0	0	0	0	0	1	chr11	PICALM	PICALM	rev	85722072	85742653	-	0.418238
chr11|PICALM:85723323|PICALM:85742653|rev|-	0	0	0	0	0	0	0	0	0	0	0	0	0	0	1	1	0	0	0	0	2	chr11	PICALM	PICALM	rev	85723323	85742653	-	0.584667
chr11|PIK3C2A:17121406|PIK3C2A:17141521|rev|-	3	0	0	0	0	0	0	0	0	0	0	0	0	0	0	0	0	0	0	0	1	chr11	PIK3C2A	PIK3C2A	rev	17121406	17141521	-	0.418238
chr11|PIK3C2A:17143734|PIK3C2A:17153585|rev|-	0	0	0	0	0	0	0	0	0	0	0	0	0	0	0	0	0	0	0	6	1	chr11	PIK3C2A	PIK3C2A	rev	17143734	17153585	-	0.418238
chr11|PIK3C2A:17153462|PIK3C2A:17167489|rev|-	0	1	0	0	0	0	0	0	0	0	2	0	0	0	0	0	0	0	0	0	2	chr11	PIK3C2A	PIK3C2A	rev	17153462	17167489	-	0.547188
chr11|PIWIL4:94340805|PIWIL4:94301895|rev|+	1	0	0	0	0	0	0	0	0	0	0	0	0	0	0	0	0	0	0	0	1	chr11	PIWIL4	PIWIL4	rev	94340805	94301895	+	0.418238
chr11|PKNOX2:125237881|PKNOX2:125201714|rev|+	0	0	4	0	0	0	0	0	0	0	0	0	0	0	0	0	0	0	0	0	1	chr11	PKNOX2	PKNOX2	rev	125237881	125201714	+	0.418238
chr11|PKNOX2:125267958|PKNOX2:125201714|rev|+	0	0	0	0	0	0	0	0	1	0	0	0	0	0	0	0	0	0	0	0	1	chr11	PKNOX2	PKNOX2	rev	125267958	125201714	+	0.418238
chr11|PKNOX2:125267958|PKNOX2:125221179|rev|+	7	1	0	0	0	0	0	0	0	0	0	0	0	0	0	0	0	0	0	0	2	chr11	PKNOX2	PKNOX2	rev	125267958	125221179	+	0.285882
chr11|PLEKHA7:16834659|PLEKHA7:16838869|rev|-	0	0	0	0	0	0	0	0	0	0	0	0	0	0	0	0	2	0	0	0	1	chr11	PLEKHA7	PLEKHA7	rev	16834659	16838869	-	0.418238
chr11|PLEKHA7:16863093|PLEKHA7:16877461|rev|-	0	0	0	0	0	0	0	0	0	0	0	0	0	0	0	0	0	5	0	0	1	chr11	PLEKHA7	PLEKHA7	rev	16863093	16877461	-	0.418238
chr11|POLD3:74331134|POLD3:74315736|rev|+	0	0	0	0	0	0	0	0	0	4	0	0	0	0	0	0	1	0	0	0	2	chr11	POLD3	POLD3	rev	74331134	74315736	+	0.490114
chr11|POLD3:74336618|POLD3:74315736|rev|+	0	0	0	0	0	0	0	0	0	0	0	0	0	0	0	0	1	0	0	0	1	chr11	POLD3	POLD3	rev	74336618	74315736	+	0.418238
chr11|PPFIA1:70185412|PPFIA1:70176278|rev|+	0	0	0	0	0	0	0	0	1	0	0	0	0	0	0	0	0	0	0	0	1	chr11	PPFIA1	PPFIA1	rev	70185412	70176278	+	0.418238
chr11|PPFIA1:70185412|PPFIA1:70183470|rev|+	0	0	0	0	0	0	0	0	0	0	0	0	0	0	0	2	0	0	0	0	1	chr11	PPFIA1	PPFIA1	rev	70185412	70183470	+	0.418238
chr11|PPFIA1:70202360|PPFIA1:70183470|rev|+	0	0	0	1	0	0	0	0	0	0	0	0	0	0	0	0	0	0	0	0	1	chr11	PPFIA1	PPFIA1	rev	70202360	70183470	+	0.418238
chr11|PPFIA1:70202360|PPFIA1:70200406|rev|+	0	0	0	0	0	0	0	0	0	0	0	0	1	0	0	0	0	0	0	0	1	chr11	PPFIA1	PPFIA1	rev	70202360	70200406	+	0.418238
chr11|PPP2R1B:111622882|PPP2R1B:111624301|rev|-	0	0	3	0	0	0	0	0	0	0	0	0	0	0	0	0	0	0	0	0	1	chr11	PPP2R1B	PPP2R1B	rev	111622882	111624301	-	0.418238
chr11|PPP2R1B:111625222|PPP2R1B:111626174|rev|-	0	0	0	0	0	0	0	0	0	0	0	0	3	0	0	0	0	0	0	0	1	chr11	PPP2R1B	PPP2R1B	rev	111625222	111626174	-	0.418238
chr11|PPP6R3:68305359|PPP6R3:68272612|rev|+	0	0	1	0	0	0	0	0	0	0	0	0	0	0	0	0	0	0	0	0	1	chr11	PPP6R3	PPP6R3	rev	68305359	68272612	+	0.418238
chr11|PPP6R3:68312492|PPP6R3:68272612|rev|+	0	0	0	0	0	0	0	0	0	0	0	0	0	0	0	0	0	0	0	1	1	chr11	PPP6R3	PPP6R3	rev	68312492	68272612	+	0.418238
chr11|PPP6R3:68321725|PPP6R3:68286968|rev|+	0	1	0	0	0	0	0	0	0	0	0	0	0	0	0	0	0	0	0	0	1	chr11	PPP6R3	PPP6R3	rev	68321725	68286968	+	0.418238
chr11|PRCP:82560090|PRCP:82571159|rev|-	0	0	0	0	0	0	0	0	0	0	0	0	0	2	0	0	0	0	0	0	1	chr11	PRCP	PRCP	rev	82560090	82571159	-	0.418238
chr11|PRDM10:129827640|PRDM10:129830977|rev|-	0	0	0	2	0	0	0	0	0	0	0	0	0	0	0	0	0	0	0	0	1	chr11	PRDM10	PRDM10	rev	129827640	129830977	-	0.418238
chr11|PRMT3:20419267|PRMT3:20414442|rev|+	0	0	0	0	0	0	5	0	0	0	0	0	0	0	0	0	0	0	0	0	1	chr11	PRMT3	PRMT3	rev	20419267	20414442	+	0.418238
chr11|PRMT3:20419267|PRMT3:20417348|rev|+	0	0	0	0	0	0	0	0	0	0	0	0	0	0	0	0	5	0	0	0	1	chr11	PRMT3	PRMT3	rev	20419267	20417348	+	0.418238
chr11|PRMT3:20429578|PRMT3:20417348|rev|+	0	0	0	0	2	0	0	0	0	0	0	0	0	0	0	0	0	0	0	0	1	chr11	PRMT3	PRMT3	rev	20429578	20417348	+	0.418238
chr11|PRMT3:20429578|PRMT3:20424464|rev|+	0	0	0	0	0	0	0	0	0	0	0	0	0	0	0	0	0	2	0	0	1	chr11	PRMT3	PRMT3	rev	20429578	20424464	+	0.418238
chr11|PRMT3:20448411|PRMT3:20417348|rev|+	0	0	2	0	0	0	0	0	0	0	0	0	0	0	0	0	0	0	0	0	1	chr11	PRMT3	PRMT3	rev	20448411	20417348	+	0.418238
chr11|PRMT3:20448411|PRMT3:20424464|rev|+	0	0	0	0	0	4	0	0	0	0	0	0	0	0	0	0	0	0	0	0	1	chr11	PRMT3	PRMT3	rev	20448411	20424464	+	0.418238
chr11|PRMT3:20473754|PRMT3:20429456|rev|+	0	0	2	0	0	0	0	0	0	0	0	0	0	0	0	0	0	0	0	0	1	chr11	PRMT3	PRMT3	rev	20473754	20429456	+	0.418238
chr11|PRPF19:60665317|PRPF19:60665743|rev|-	0	0	3	0	0	0	0	0	0	0	0	0	0	0	0	0	0	0	0	0	1	chr11	PRPF19	PRPF19	rev	60665317	60665743	-	0.418238
chr11|PTPN5:18759426|PTPN5:18765746|rev|-	1	0	0	0	0	0	0	0	0	0	0	0	0	0	0	0	0	0	0	0	1	chr11	PTPN5	PTPN5	rev	18759426	18765746	-	0.418238
chr11|PYGM:64525250|PYGM:64526176|rev|-	0	0	0	0	0	0	0	0	0	0	0	0	0	0	0	1	0	0	0	0	1	chr11	PYGM	PYGM	rev	64525250	64526176	-	0.418238
chr11|QSER1:32956981|QSER1:32948702|rev|+	0	0	0	5	0	0	0	0	13	5	0	0	0	0	0	0	0	0	0	7	4	chr11	QSER1	QSER1	rev	32956981	32948702	+	0.623391
chr11|QSER1:32979632|QSER1:32975402|rev|+	0	0	1	0	0	0	0	0	0	0	0	0	0	0	0	0	0	0	0	0	1	chr11	QSER1	QSER1	rev	32979632	32975402	+	0.418238
chr11|RAB6A:73418464|RAB6A:73429935|rev|-	0	0	0	0	0	0	0	3	0	0	0	0	0	0	0	0	0	0	0	0	1	chr11	RAB6A	RAB6A	rev	73418464	73429935	-	0.418238
chr11|RAB6A:73418464|RAB6A:73431944|rev|-	0	0	0	0	0	0	9	0	0	0	0	0	3	0	0	0	0	0	0	6	3	chr11	RAB6A	RAB6A	rev	73418464	73431944	-	0.145886
chr11|RAB6A:73418464|RAB6A:73441868|rev|-	0	0	0	0	0	0	0	0	0	1	0	0	0	0	0	0	0	0	0	0	1	chr11	RAB6A	RAB6A	rev	73418464	73441868	-	0.418238
chr11|RBM4:66411611|RBM4:66407170|rev|+	0	1	0	0	0	0	0	0	0	0	0	0	0	0	0	0	0	0	0	0	1	chr11	RBM4	RBM4	rev	66411611	66407170	+	0.418238
chr11|RDX:110118427|RDX:110135599|rev|-	6	0	0	0	0	0	0	0	0	0	0	0	0	0	0	0	0	0	0	0	1	chr11	RDX	RDX	rev	110118427	110135599	-	0.418238
chr11|RIC3:8148205|RIC3:8161740|rev|-	0	0	0	0	0	0	0	0	1	0	0	0	0	0	0	0	0	0	0	0	1	chr11	RIC3	RIC3	rev	8148205	8161740	-	0.418238
chr11|RNF121:71693961|RNF121:71671795|rev|+	0	0	1	0	0	0	0	0	0	0	0	0	0	0	0	0	0	0	0	0	1	chr11	RNF121	RNF121	rev	71693961	71671795	+	0.418238
chr11|RNF169:74528759|RNF169:74500670|rev|+	0	6	0	0	0	0	0	2	0	0	0	0	0	0	0	0	0	0	0	0	2	chr11	RNF169	RNF169	rev	74528759	74500670	+	0.511852
chr11|RNF214:117110576|RNF214:117109316|rev|+	0	0	0	0	0	0	0	0	0	0	0	0	3	0	0	0	0	0	0	0	1	chr11	RNF214	RNF214	rev	117110576	117109316	+	0.418238
chr11|RNF214:117117664|RNF214:117109316|rev|+	0	0	0	0	2	0	0	0	0	0	0	0	0	0	0	0	0	0	0	0	1	chr11	RNF214	RNF214	rev	117117664	117109316	+	0.418238
chr11|RNF214:117117664|RNF214:117115160|rev|+	0	0	0	0	0	0	0	0	0	0	0	0	1	0	0	0	0	0	0	0	1	chr11	RNF214	RNF214	rev	117117664	117115160	+	0.418238
chr11|RRAS2:14316016|RRAS2:14317401|rev|-	0	0	0	0	0	0	0	0	0	0	0	0	0	0	0	0	0	0	0	6	1	chr11	RRAS2	RRAS2	rev	14316016	14317401	-	0.418238
chr11|RRM1:4133292|RRM1:4123222|rev|+	0	0	0	0	0	0	0	3	0	0	0	0	0	0	0	0	0	0	0	0	1	chr11	RRM1	RRM1	rev	4133292	4123222	+	0.418238
chr11|RSF1:77394754|RSF1:77404656|rev|-	0	0	0	0	0	3	13	0	0	0	0	0	0	9	0	0	7	0	0	4	5	chr11	RSF1	RSF1	rev	77394754	77404656	-	0.710493
chr11|RSF1:77396149|RSF1:77404656|rev|-	4	5	0	0	0	0	0	0	0	0	0	0	0	0	0	0	5	0	0	0	3	chr11	RSF1	RSF1	rev	77396149	77404656	-	0.00677082
chr11|RSF1:77404551|RSF1:77413540|rev|-	0	0	0	0	0	0	0	0	0	0	0	0	0	0	0	0	0	0	0	1	1	chr11	RSF1	RSF1	rev	77404551	77413540	-	0.418238
chr11|RSF1:77409531|RSF1:77413540|rev|-	0	0	0	0	0	0	0	0	0	2	2	0	0	0	0	1	0	0	0	0	3	chr11	RSF1	RSF1	rev	77409531	77413540	-	0.749783
chr11|RTN3:63488504|RTN3:63472322|rev|+	0	0	0	4	0	4	4	0	0	3	0	0	0	0	0	0	0	10	0	2	6	chr11	RTN3	RTN3	rev	63488504	63472322	+	0.0784069
chr11|RTN3:63521180|RTN3:63519978|rev|+	0	0	0	0	0	0	0	0	0	0	0	0	0	2	0	0	0	0	0	0	1	chr11	RTN3	RTN3	rev	63521180	63519978	+	0.418238
chr11|RTN4RL2:57235563|RTN4RL2:57235081|dup|+	0	0	0	0	0	0	0	0	0	0	0	0	0	0	1	0	0	0	0	0	1	chr11	RTN4RL2	RTN4RL2	dup	57235563	57235081	+	0.418238
chr11|SAAL1:18105081|SAAL1:18111057|rev|-	0	0	0	0	0	0	0	0	2	0	0	0	0	0	0	0	0	0	0	0	1	chr11	SAAL1	SAAL1	rev	18105081	18111057	-	0.418238
chr11|SBF2:10011043|SBF2:10024236|rev|-	0	0	0	0	0	0	0	0	0	0	0	0	0	0	0	4	0	0	0	0	1	chr11	SBF2	SBF2	rev	10011043	10024236	-	0.418238
chr11|SBF2:10019812|SBF2:10215534|rev|-	0	0	0	0	0	0	0	0	0	0	1	0	0	0	0	0	0	0	0	0	1	chr11	SBF2	SBF2	rev	10019812	10215534	-	0.418238
chr11|SBF2:10049998|SBF2:10052717|rev|-	0	0	0	0	0	0	0	0	0	0	0	0	0	1	0	0	0	0	0	0	1	chr11	SBF2	SBF2	rev	10049998	10052717	-	0.418238
chr11|SBF2:9810655|SBF2:9817504|rev|-	0	0	0	0	0	0	0	0	0	0	0	0	1	0	0	0	0	0	0	0	1	chr11	SBF2	SBF2	rev	9810655	9817504	-	0.418238
chr11|SBF2:9834078|SBF2:9874296|rev|-	0	0	0	0	0	0	0	0	0	0	3	0	0	0	0	0	0	0	0	0	1	chr11	SBF2	SBF2	rev	9834078	9874296	-	0.418238
chr11|SBF2:9864171|SBF2:9871765|rev|-	0	0	0	0	0	0	0	0	0	0	1	0	0	0	0	0	0	0	0	0	1	chr11	SBF2	SBF2	rev	9864171	9871765	-	0.418238
chr11|SBF2:9878004|SBF2:10011142|rev|-	0	0	0	0	0	0	0	3	0	0	0	0	0	0	0	0	0	0	0	0	1	chr11	SBF2	SBF2	rev	9878004	10011142	-	0.418238
chr11|SBF2:9983503|SBF2:10024236|rev|-	0	0	1	0	0	0	0	0	0	0	1	0	0	0	0	0	0	5	0	5	4	chr11	SBF2	SBF2	rev	9983503	10024236	-	0.113595
chr11|SBF2:9983503|SBF2:9985429|rev|-	0	0	0	0	0	0	0	0	0	0	1	0	0	0	0	0	0	0	0	0	1	chr11	SBF2	SBF2	rev	9983503	9985429	-	0.418238
chr11|SBF2:9989887|SBF2:10024236|rev|-	0	0	1	0	0	0	0	0	0	0	0	0	0	0	0	0	0	0	0	0	1	chr11	SBF2	SBF2	rev	9989887	10024236	-	0.418238
chr11|SERGEF:17899754|SERGEF:18029623|rev|-	0	0	0	0	0	2	0	0	0	0	0	0	2	0	0	0	0	0	0	0	2	chr11	SERGEF	SERGEF	rev	17899754	18029623	-	0.584667
chr11|SERGEF:17981016|SERGEF:18029623|rev|-	0	4	0	0	0	0	0	0	0	0	0	0	0	0	0	0	0	0	0	0	1	chr11	SERGEF	SERGEF	rev	17981016	18029623	-	0.418238
chr11|SERGEF:18010143|SERGEF:18029623|rev|-	14	0	0	7	0	5	0	0	1	0	5	0	0	0	0	0	0	0	0	0	5	chr11	SERGEF	SERGEF	rev	18010143	18029623	-	0.670276
chr11|SHANK2:70331418|SHANK2:70338570|rev|-	0	0	0	0	0	0	0	0	0	0	0	0	0	1	0	0	0	0	0	0	1	chr11	SHANK2	SHANK2	rev	70331418	70338570	-	0.418238
chr11|SHANK2:70505932|SHANK2:70507783|rev|-	0	0	2	0	0	0	0	0	0	0	0	0	0	0	0	0	0	0	0	0	1	chr11	SHANK2	SHANK2	rev	70505932	70507783	-	0.418238
chr11|SHANK2:70505932|SHANK2:70544868|rev|-	0	0	0	0	0	0	0	0	1	0	0	0	0	0	0	0	0	0	0	0	1	chr11	SHANK2	SHANK2	rev	70505932	70544868	-	0.418238
chr11|SIK3:116728525|SIK3:116734534|rev|-	0	0	0	0	0	0	0	0	0	0	0	0	1	0	0	0	0	0	0	0	1	chr11	SIK3	SIK3	rev	116728525	116734534	-	0.418238
chr11|SIK3:116734383|SIK3:116744352|rev|-	4	0	0	0	0	0	0	0	0	0	0	0	0	0	0	0	0	0	0	0	1	chr11	SIK3	SIK3	rev	116734383	116744352	-	0.418238
chr11|SIK3:116744196|SIK3:116747758|rev|-	3	0	0	0	0	0	0	0	0	0	0	0	0	0	0	0	0	0	0	0	1	chr11	SIK3	SIK3	rev	116744196	116747758	-	0.418238
chr11|SIK3:116797934|SIK3:116798096|dup|-	0	0	0	0	0	0	0	0	0	0	0	0	1	0	0	0	0	0	0	0	1	chr11	SIK3	SIK3	dup	116797934	116798096	-	0.418238
chr11|SIK3:116797934|SIK3:116827780|rev|-	0	0	0	0	0	7	0	0	2	0	0	0	1	0	0	0	0	0	0	0	3	chr11	SIK3	SIK3	rev	116797934	116827780	-	0.224821
chr11|SLC43A1:57258696|SLC43A1:57259335|rev|-	0	0	0	0	0	0	0	0	0	0	1	0	0	2	0	1	0	0	0	0	3	chr11	SLC43A1	SLC43A1	rev	57258696	57259335	-	0.724525
chr11|SNX19:130773149|SNX19:130776028|rev|-	0	0	0	2	0	0	0	0	0	0	0	0	0	0	0	0	0	0	0	0	1	chr11	SNX19	SNX19	rev	130773149	130776028	-	0.418238
chr11|SORL1:121367758|SORL1:121340715|rev|+	0	0	0	0	0	0	0	0	0	0	0	0	0	0	0	0	0	4	0	0	1	chr11	SORL1	SORL1	rev	121367758	121340715	+	0.418238
chr11|SORL1:121367758|SORL1:121348826|rev|+	0	0	0	0	0	0	0	9	0	0	0	0	0	0	0	0	0	0	0	0	1	chr11	SORL1	SORL1	rev	121367758	121348826	+	0.418238
chr11|SORL1:121440979|SORL1:121437648|rev|+	0	0	0	0	0	0	0	0	0	0	0	0	0	0	0	0	0	0	0	5	1	chr11	SORL1	SORL1	rev	121440979	121437648	+	0.418238
chr11|SOX6:16036487|SOX6:16119234|rev|-	0	0	2	0	0	0	0	0	0	0	0	0	0	0	0	0	0	0	0	0	1	chr11	SOX6	SOX6	rev	16036487	16119234	-	0.418238
chr11|SOX6:16036487|SOX6:16133469|rev|-	0	0	0	0	0	0	0	0	0	0	2	0	0	0	0	0	0	0	0	0	1	chr11	SOX6	SOX6	rev	16036487	16133469	-	0.418238
chr11|SOX6:16068059|SOX6:16077447|rev|-	0	0	0	3	0	0	0	0	0	0	0	0	0	0	1	0	0	0	0	0	2	chr11	SOX6	SOX6	rev	16068059	16077447	-	0.511852
chr11|SOX6:16068059|SOX6:16119234|rev|-	0	0	1	0	0	0	0	0	0	0	0	0	0	0	0	0	0	0	0	0	1	chr11	SOX6	SOX6	rev	16068059	16119234	-	0.418238
chr11|SOX6:16117541|SOX6:16133469|rev|-	0	0	4	0	0	0	0	0	0	0	0	0	0	0	0	0	0	0	0	0	1	chr11	SOX6	SOX6	rev	16117541	16133469	-	0.418238
chr11|SOX6:16133348|SOX6:16362798|rev|-	0	0	0	0	0	0	0	0	0	0	0	0	0	0	0	0	2	0	0	0	1	chr11	SOX6	SOX6	rev	16133348	16362798	-	0.418238
chr11|SOX6:16205431|SOX6:16362798|rev|-	0	0	0	0	1	0	0	0	0	0	0	0	0	0	0	0	0	0	0	0	1	chr11	SOX6	SOX6	rev	16205431	16362798	-	0.418238
chr11|SOX6:16339991|SOX6:16362798|rev|-	0	0	0	0	0	0	0	0	0	0	0	0	0	0	0	0	0	0	0	6	1	chr11	SOX6	SOX6	rev	16339991	16362798	-	0.418238
chr11|SOX6:16362557|SOX6:16497935|rev|-	0	0	0	0	0	0	0	0	0	0	0	0	0	0	1	0	0	0	0	0	1	chr11	SOX6	SOX6	rev	16362557	16497935	-	0.418238
chr11|ST5:8747619|ST5:8752756|rev|-	0	1	0	0	0	0	0	0	1	0	0	0	0	0	0	0	0	0	0	0	2	chr11	ST5	ST5	rev	8747619	8752756	-	0.584667
chr11|STK33:8435041|STK33:8486369|rev|-	0	0	0	0	0	0	0	0	1	0	0	0	0	0	0	0	0	0	0	0	1	chr11	STK33	STK33	rev	8435041	8486369	-	0.418238
chr11|STK33:8457040|STK33:8486369|rev|-	0	0	0	0	0	0	0	0	0	0	0	0	0	0	0	0	0	1	0	0	1	chr11	STK33	STK33	rev	8457040	8486369	-	0.418238
chr11|STT3A:125478184|STT3A:125466953|rev|+	0	0	0	0	0	0	0	7	0	0	0	0	0	0	0	0	0	0	0	0	1	chr11	STT3A	STT3A	rev	125478184	125466953	+	0.418238
chr11|STX5:62592894|STX5:62595103|rev|-	0	0	0	0	0	0	0	0	0	0	0	0	0	0	0	0	0	0	0	1	1	chr11	STX5	STX5	rev	62592894	62595103	-	0.418238
chr11|SUV420H1:67953247|SUV420H1:67957619|rev|-	0	0	0	0	0	4	0	0	0	0	0	0	0	0	0	0	0	0	0	0	1	chr11	SUV420H1	SUV420H1	rev	67953247	67957619	-	0.418238
chr11|SYT9:7335172|SYT9:7334625|dup|+	0	0	0	0	0	0	0	6	0	0	0	0	0	0	0	0	0	0	0	0	1	chr11	SYT9	SYT9	dup	7335172	7334625	+	0.418238
chr11|SYT9:7441866|SYT9:7437272|rev|+	0	0	0	0	0	0	0	0	0	0	0	0	0	0	0	1	0	0	0	0	1	chr11	SYT9	SYT9	rev	7441866	7437272	+	0.418238
chr11|TBCEL:120930794|TBCEL:120916382|rev|+	0	0	0	10	8	0	0	4	0	0	0	0	0	0	3	0	0	7	0	8	6	chr11	TBCEL	TBCEL	rev	120930794	120916382	+	0.691861
chr11|TCP11L1:33079685|TCP11L1:33065295|rev|+	0	0	0	0	0	0	0	4	0	0	0	0	0	0	0	0	0	0	0	0	1	chr11	TCP11L1	TCP11L1	rev	33079685	33065295	+	0.418238
chr11|TCP11L1:33083272|TCP11L1:33065295|rev|+	0	0	0	1	0	0	0	0	0	0	0	0	0	0	0	0	0	0	0	0	1	chr11	TCP11L1	TCP11L1	rev	33083272	33065295	+	0.418238
chr11|TCP11L1:33083272|TCP11L1:33076138|rev|+	0	0	0	0	0	0	0	0	0	0	0	0	0	0	0	0	1	0	0	0	1	chr11	TCP11L1	TCP11L1	rev	33083272	33076138	+	0.418238
chr11|TEAD1:12886447|TEAD1:12883796|rev|+	0	0	0	0	0	0	0	0	0	0	0	0	0	0	0	0	0	2	0	0	1	chr11	TEAD1	TEAD1	rev	12886447	12883796	+	0.418238
chr11|TENM4:78412570|TENM4:78413448|dup|-	0	0	0	4	0	0	0	0	0	0	0	0	0	0	0	0	0	0	0	0	1	chr11	TENM4	TENM4	dup	78412570	78413448	-	0.418238
chr11|TENM4:78433712|TENM4:78437267|rev|-	0	0	0	0	0	0	0	0	0	1	0	0	0	0	0	0	0	0	0	0	1	chr11	TENM4	TENM4	rev	78433712	78437267	-	0.418238
chr11|TENM4:78497942|TENM4:78601065|rev|-	0	0	0	1	0	0	0	0	0	0	0	0	0	0	0	0	0	0	0	0	1	chr11	TENM4	TENM4	rev	78497942	78601065	-	0.418238
chr11|TENM4:78574006|TENM4:78601065|rev|-	0	0	0	0	0	0	0	0	0	0	0	0	0	0	0	0	0	0	0	3	1	chr11	TENM4	TENM4	rev	78574006	78601065	-	0.418238
chr11|TENM4:78574006|TENM4:78602381|rev|-	0	0	0	2	0	0	0	0	0	0	0	0	0	0	0	0	0	0	0	0	1	chr11	TENM4	TENM4	rev	78574006	78602381	-	0.418238
chr11|TENM4:78600829|TENM4:78614568|rev|-	0	0	0	0	0	0	0	6	0	0	0	0	0	0	0	0	0	0	0	0	1	chr11	TENM4	TENM4	rev	78600829	78614568	-	0.418238
chr11|TENM4:78859754|TENM4:79008588|rev|-	0	0	0	2	0	0	0	4	0	0	0	0	0	0	0	0	0	0	0	0	2	chr11	TENM4	TENM4	rev	78859754	79008588	-	0.121861
chr11|TENM4:78926852|TENM4:79008588|rev|-	0	0	0	0	0	0	0	0	0	0	0	0	0	0	0	0	0	0	0	4	1	chr11	TENM4	TENM4	rev	78926852	79008588	-	0.418238
chr11|TMEM135:86782657|TMEM135:86778735|rev|+	0	0	0	0	0	0	0	0	0	0	0	0	3	0	0	0	0	0	0	0	1	chr11	TMEM135	TMEM135	rev	86782657	86778735	+	0.418238
chr11|TMEM135:86802437|TMEM135:86778735|rev|+	0	0	0	0	0	0	0	0	0	0	0	0	0	0	0	2	0	0	0	0	1	chr11	TMEM135	TMEM135	rev	86802437	86778735	+	0.418238
chr11|TMEM135:87017047|TMEM135:86947679|rev|+	0	0	0	0	0	0	6	0	0	0	0	0	0	0	0	0	0	0	0	0	1	chr11	TMEM135	TMEM135	rev	87017047	86947679	+	0.418238
chr11|TMEM135:87017047|TMEM135:87006823|rev|+	0	0	0	0	0	0	0	0	0	0	0	0	0	0	0	0	4	0	0	0	1	chr11	TMEM135	TMEM135	rev	87017047	87006823	+	0.418238
chr11|TMEM135:87029277|TMEM135:87016977|rev|+	0	0	0	0	0	0	0	0	0	0	0	0	0	0	0	2	0	0	0	0	1	chr11	TMEM135	TMEM135	rev	87029277	87016977	+	0.418238
chr11|TMEM138:61135470|TMEM138:61133516|rev|+	0	0	0	6	0	1	0	0	0	0	0	0	12	0	0	0	0	0	0	0	3	chr11	TMEM138	TMEM138	rev	61135470	61133516	+	0.132865
chr11|TMEM218:124971096|TMEM218:124972705|rev|-	0	0	0	0	0	0	0	0	0	0	0	0	0	0	0	0	0	3	0	0	1	chr11	TMEM218	TMEM218	rev	124971096	124972705	-	0.418238
chr11|TOLLIP:1307231|TOLLIP:1317024|rev|-	0	0	0	0	3	0	0	0	0	0	0	0	0	0	0	0	3	0	0	0	2	chr11	TOLLIP	TOLLIP	rev	1307231	1317024	-	0.0828922
chr11|TRIM44:35747711|TRIM44:35747471|dup|+	0	0	0	5	0	0	0	0	0	0	0	0	0	0	0	0	0	0	0	0	1	chr11	TRIM44	TRIM44	dup	35747711	35747471	+	0.418238
chr11|TSG101:18524032|TSG101:18541150|rev|-	0	0	0	0	0	3	0	0	0	0	0	0	0	0	0	0	0	0	0	0	1	chr11	TSG101	TSG101	rev	18524032	18541150	-	0.418238
chr11|TTC17:43429127|TTC17:43413014|rev|+	0	0	0	0	0	0	0	0	0	0	0	0	0	3	0	0	0	0	0	0	1	chr11	TTC17	TTC17	rev	43429127	43413014	+	0.418238
chr11|TUT1:62356502|TUT1:62356693|dup|-	0	0	0	0	0	0	0	0	1	0	0	0	0	0	0	0	0	0	0	0	1	chr11	TUT1	TUT1	dup	62356502	62356693	-	0.418238
chr11|UEVLD:18579774|UEVLD:18591924|rev|-	0	0	0	0	0	0	0	0	0	0	0	0	0	3	0	0	0	0	0	0	1	chr11	UEVLD	UEVLD	rev	18579774	18591924	-	0.418238
chr11|USP28:113704141|USP28:113725057|rev|-	0	0	5	0	0	0	0	0	0	0	0	0	0	0	0	0	0	0	0	0	1	chr11	USP28	USP28	rev	113704141	113725057	-	0.418238
chr11|USP28:113711319|USP28:113723355|rev|-	0	0	0	0	0	0	4	0	0	0	0	0	0	0	0	0	0	0	0	0	1	chr11	USP28	USP28	rev	113711319	113723355	-	0.418238
chr11|USP28:113711319|USP28:113725057|rev|-	2	0	0	0	0	0	0	0	0	0	0	0	0	0	0	0	0	0	0	0	1	chr11	USP28	USP28	rev	113711319	113725057	-	0.418238
chr11|USP28:113723222|USP28:113725057|rev|-	0	0	0	0	0	0	0	0	0	1	0	0	0	0	0	0	0	0	0	0	1	chr11	USP28	USP28	rev	113723222	113725057	-	0.418238
chr11|USP35:77911854|USP35:77907281|rev|+	0	0	0	0	0	0	0	0	0	0	0	0	0	0	0	0	0	0	0	3	1	chr11	USP35	USP35	rev	77911854	77907281	+	0.418238
chr11|USP47:11944438|USP47:11924809|rev|+	6	0	0	0	0	0	0	0	0	0	0	0	0	0	0	0	0	0	0	0	1	chr11	USP47	USP47	rev	11944438	11924809	+	0.418238
chr11|USP47:11951112|USP47:11941702|rev|+	0	0	0	0	4	0	0	0	0	0	0	0	0	0	0	0	0	0	0	0	1	chr11	USP47	USP47	rev	11951112	11941702	+	0.418238
chr11|USP47:11958057|USP47:11941702|rev|+	0	0	2	0	0	0	0	0	0	0	0	0	0	0	0	0	0	0	0	0	1	chr11	USP47	USP47	rev	11958057	11941702	+	0.418238
chr11|UVRAG:75623083|UVRAG:75590922|rev|+	0	0	3	5	0	0	0	11	0	0	0	0	0	0	0	0	0	0	0	0	3	chr11	UVRAG	UVRAG	rev	75623083	75590922	+	0.182783
chr11|UVRAG:75672593|UVRAG:75590922|rev|+	0	0	0	0	0	0	0	0	0	0	0	0	1	0	0	0	0	0	0	0	1	chr11	UVRAG	UVRAG	rev	75672593	75590922	+	0.418238
chr11|UVRAG:75728024|UVRAG:75590922|rev|+	0	0	0	0	0	0	0	0	0	0	0	0	1	0	0	0	0	0	0	0	1	chr11	UVRAG	UVRAG	rev	75728024	75590922	+	0.418238
chr11|UVRAG:75728024|UVRAG:75672487|rev|+	0	0	0	0	0	0	0	2	0	0	0	0	0	0	0	0	0	0	0	0	1	chr11	UVRAG	UVRAG	rev	75728024	75672487	+	0.418238
chr11|UVRAG:75728024|UVRAG:75694430|rev|+	0	0	0	0	0	0	0	0	0	0	0	0	0	1	0	0	0	0	0	0	1	chr11	UVRAG	UVRAG	rev	75728024	75694430	+	0.418238
chr11|UVRAG:75728024|UVRAG:75718577|rev|+	0	0	1	0	0	4	0	0	0	0	0	0	0	0	0	0	0	0	0	0	2	chr11	UVRAG	UVRAG	rev	75728024	75718577	+	0.214045
chr11|VWCE:61040670|VWCE:61042056|rev|-	0	0	0	2	0	0	0	0	0	0	0	0	0	0	0	0	0	0	0	0	1	chr11	VWCE	VWCE	rev	61040670	61042056	-	0.418238
chr11|YAP1:102080295|YAP1:102056748|rev|+	0	0	0	0	0	0	0	0	0	0	0	0	0	0	0	0	0	0	0	3	1	chr11	YAP1	YAP1	rev	102080295	102056748	+	0.418238
chr11|ZBTB16:114113059|ZBTB16:113933932|rev|+	0	0	0	0	0	0	0	2	0	0	0	0	0	0	0	0	0	0	0	0	1	chr11	ZBTB16	ZBTB16	rev	114113059	113933932	+	0.418238
chr11|ZBTB44:130130750|ZBTB44:130131824|dup|-	0	0	15	0	13	18	0	24	0	0	21	0	13	9	11	12	10	0	0	0	10	chr11	ZBTB44	ZBTB44	dup	130130750	130131824	-	0.0701952
chr11|ZC3H12C:110008139|ZC3H12C:110007387|dup|+	0	0	0	1	0	0	0	0	0	0	0	0	0	0	0	0	0	0	0	0	1	chr11	ZC3H12C	ZC3H12C	dup	110008139	110007387	+	0.418238
chr11|ZC3H12C:110030215|ZC3H12C:110007387|rev|+	0	0	0	0	0	0	0	0	1	0	0	0	0	0	0	0	0	0	0	0	1	chr11	ZC3H12C	ZC3H12C	rev	110030215	110007387	+	0.418238
chr11|ZDHHC13:19187932|ZDHHC13:19167727|rev|+	0	0	0	0	0	0	0	0	0	0	0	0	0	0	0	0	0	5	0	0	1	chr11	ZDHHC13	ZDHHC13	rev	19187932	19167727	+	0.418238
chr11|ZDHHC5:57456137|ZDHHC5:57449893|rev|+	0	0	0	0	0	0	0	0	0	0	0	0	0	3	0	0	0	0	0	0	1	chr11	ZDHHC5	ZDHHC5	rev	57456137	57449893	+	0.418238
chr11|ZW10:113607341|ZW10:113614762|rev|-	0	0	0	0	0	0	0	0	0	0	0	0	1	0	0	0	0	0	0	0	1	chr11	ZW10	ZW10	rev	113607341	113614762	-	0.418238
chr11|ZW10:113612415|ZW10:113614762|rev|-	0	0	0	0	0	0	0	0	0	1	0	0	0	0	0	0	0	0	0	0	1	chr11	ZW10	ZW10	rev	113612415	113614762	-	0.418238
chr12|AACS:125587627|AACS:125587224|rev|+	0	0	0	0	0	0	0	0	0	2	0	0	0	0	0	0	0	0	0	0	1	chr12	AACS	AACS	rev	125587627	125587224	+	0.418238
chr12|AACS:125591814|AACS:125587224|rev|+	0	0	3	0	2	0	0	0	0	0	0	0	0	0	0	0	0	3	0	0	3	chr12	AACS	AACS	rev	125591814	125587224	+	0.780142
chr12|AACS:125603311|AACS:125599022|rev|+	0	0	0	0	0	0	0	0	2	0	0	0	0	0	0	0	0	0	0	0	1	chr12	AACS	AACS	rev	125603311	125599022	+	0.418238
chr12|ABCB9:123416738|ABCB9:123419978|rev|-	0	0	0	0	0	0	0	4	0	0	0	0	0	0	0	0	0	0	0	0	1	chr12	ABCB9	ABCB9	rev	123416738	123419978	-	0.418238
chr12|ABCD2:39973336|ABCD2:39980099|rev|-	0	0	0	0	0	0	0	0	4	0	0	0	0	0	0	0	0	0	0	0	1	chr12	ABCD2	ABCD2	rev	39973336	39980099	-	0.418238
chr12|ABCD2:39979953|ABCD2:40001516|rev|-	0	2	0	0	0	0	0	0	0	0	0	0	0	0	0	0	0	0	0	0	1	chr12	ABCD2	ABCD2	rev	39979953	40001516	-	0.418238
chr12|ACACB:109609719|ACACB:109604665|rev|+	0	0	0	2	0	0	0	0	0	0	0	0	0	0	0	0	0	0	0	0	1	chr12	ACACB	ACACB	rev	109609719	109604665	+	0.418238
chr12|ACACB:109614068|ACACB:109609609|rev|+	0	0	0	0	0	0	0	0	2	0	0	0	0	0	0	0	0	0	0	0	1	chr12	ACACB	ACACB	rev	109614068	109609609	+	0.418238
chr12|ACACB:109694041|ACACB:109687788|rev|+	1	0	0	0	0	0	0	0	0	0	0	0	0	0	0	0	0	0	0	0	1	chr12	ACACB	ACACB	rev	109694041	109687788	+	0.418238
chr12|ACACB:109696913|ACACB:109687788|rev|+	0	0	0	0	0	0	0	0	0	0	0	0	0	0	0	0	1	0	0	0	1	chr12	ACACB	ACACB	rev	109696913	109687788	+	0.418238
chr12|ACACB:109696913|ACACB:109696072|rev|+	0	0	0	0	0	0	0	0	0	0	0	0	0	0	1	0	0	0	0	0	1	chr12	ACACB	ACACB	rev	109696913	109696072	+	0.418238
chr12|ACSS3:81627250|ACSS3:81593119|rev|+	0	0	0	0	0	0	0	0	0	0	2	0	0	0	0	0	0	0	0	0	1	chr12	ACSS3	ACSS3	rev	81627250	81593119	+	0.418238
chr12|ACTR6:100599522|ACTR6:100598717|rev|+	0	0	3	0	0	0	0	0	0	0	0	0	0	0	0	0	0	0	0	0	1	chr12	ACTR6	ACTR6	rev	100599522	100598717	+	0.418238
chr12|ACTR6:100601564|ACTR6:100598717|rev|+	0	0	0	0	0	0	0	0	0	0	0	0	0	0	0	0	0	2	0	0	1	chr12	ACTR6	ACTR6	rev	100601564	100598717	+	0.418238
chr12|ACTR6:100604129|ACTR6:100598717|rev|+	0	0	0	0	0	0	0	0	0	0	0	0	0	0	0	0	2	0	0	0	1	chr12	ACTR6	ACTR6	rev	100604129	100598717	+	0.418238
chr12|ACVR1B:52379132|ACVR1B:52374752|rev|+	0	0	0	0	0	5	0	0	0	0	0	0	0	0	0	0	0	0	0	0	1	chr12	ACVR1B	ACVR1B	rev	52379132	52374752	+	0.418238
chr12|ACVR1B:52385777|ACVR1B:52374752|rev|+	1	0	0	0	0	0	0	0	0	0	0	0	0	0	0	0	0	0	0	0	1	chr12	ACVR1B	ACVR1B	rev	52385777	52374752	+	0.418238
chr12|ADIPOR2:1863680|ADIPOR2:1863423|dup|+	0	0	0	0	0	1	0	0	0	0	0	0	0	0	0	0	0	0	0	0	1	chr12	ADIPOR2	ADIPOR2	dup	1863680	1863423	+	0.418238
chr12|AEBP2:19653155|AEBP2:19626181|rev|+	0	0	0	0	0	0	0	2	0	0	0	0	0	0	0	0	0	0	0	0	1	chr12	AEBP2	AEBP2	rev	19653155	19626181	+	0.418238
chr12|AEBP2:19667718|AEBP2:19615443|rev|+	0	0	0	0	0	0	0	0	0	0	1	0	0	0	0	0	0	0	0	0	1	chr12	AEBP2	AEBP2	rev	19667718	19615443	+	0.418238
chr12|AEBP2:19667718|AEBP2:19626181|rev|+	0	0	0	0	0	0	0	0	1	0	0	0	0	0	0	1	0	0	0	4	3	chr12	AEBP2	AEBP2	rev	19667718	19626181	+	0.584667
chr12|ALDH1L2:105431880|ALDH1L2:105433584|rev|-	0	0	0	0	0	0	0	0	0	0	0	0	0	0	0	0	0	2	0	0	1	chr12	ALDH1L2	ALDH1L2	rev	105431880	105433584	-	0.418238
chr12|AMN1:31841940|AMN1:31862359|rev|-	0	0	0	0	0	0	0	0	0	0	0	0	0	0	2	0	0	2	0	0	2	chr12	AMN1	AMN1	rev	31841940	31862359	-	0.584667
chr12|ANAPC7:110819556|ANAPC7:110834257|rev|-	0	0	0	0	0	0	0	0	1	0	0	0	0	0	0	0	0	0	0	0	1	chr12	ANAPC7	ANAPC7	rev	110819556	110834257	-	0.418238
chr12|ANKLE2:133324417|ANKLE2:133331719|rev|-	0	0	0	0	0	0	0	0	2	0	0	0	0	0	0	0	0	0	0	0	1	chr12	ANKLE2	ANKLE2	rev	133324417	133331719	-	0.418238
chr12|ANKRD13A:110457133|ANKRD13A:110449809|rev|+	0	0	0	0	0	0	0	0	0	0	0	0	0	2	0	0	0	0	0	0	1	chr12	ANKRD13A	ANKRD13A	rev	110457133	110449809	+	0.418238
chr12|ANKRD13A:110467440|ANKRD13A:110456149|rev|+	0	0	0	0	0	0	0	0	0	0	2	0	0	0	0	0	0	0	0	0	1	chr12	ANKRD13A	ANKRD13A	rev	110467440	110456149	+	0.418238
chr12|ANKS1B:100048844|ANKS1B:100206089|rev|-	0	0	0	0	0	0	0	0	0	0	0	0	0	0	0	0	0	4	0	3	2	chr12	ANKS1B	ANKS1B	rev	100048844	100206089	-	0.0897879
chr12|ANKS1B:100166699|ANKS1B:100175875|rev|-	0	0	0	0	9	0	3	0	0	0	11	0	0	0	0	0	0	0	0	0	3	chr12	ANKS1B	ANKS1B	rev	100166699	100175875	-	0.689109
chr12|ANKS1B:100166699|ANKS1B:100200478|rev|-	0	0	0	0	0	0	0	0	0	0	6	0	0	0	0	0	0	0	0	0	1	chr12	ANKS1B	ANKS1B	rev	100166699	100200478	-	0.418238
chr12|ANKS1B:100166699|ANKS1B:100206089|rev|-	0	0	0	10	0	0	0	3	0	0	0	0	0	0	0	0	0	0	0	0	2	chr12	ANKS1B	ANKS1B	rev	100166699	100206089	-	0.188144
chr12|ANKS1B:100166699|ANKS1B:100219167|rev|-	0	0	0	0	4	3	0	0	4	0	0	0	0	0	0	0	0	0	0	0	3	chr12	ANKS1B	ANKS1B	rev	100166699	100219167	-	0.3014
chr12|ANKS1B:100200181|ANKS1B:100219167|rev|-	0	0	0	0	0	3	0	0	0	0	0	0	0	0	0	0	3	0	0	0	2	chr12	ANKS1B	ANKS1B	rev	100200181	100219167	-	0.584667
chr12|ANKS1B:99145132|ANKS1B:99201696|rev|-	0	0	0	2	0	0	0	0	0	0	0	0	0	0	0	0	0	0	0	0	1	chr12	ANKS1B	ANKS1B	rev	99145132	99201696	-	0.418238
chr12|ANKS1B:99145132|ANKS1B:99225914|rev|-	0	0	0	0	0	0	0	0	0	0	0	0	0	0	0	0	0	0	0	2	1	chr12	ANKS1B	ANKS1B	rev	99145132	99225914	-	0.418238
chr12|ANKS1B:99166819|ANKS1B:99194903|rev|-	0	0	0	0	0	0	6	0	0	0	0	0	0	0	0	0	0	0	0	0	1	chr12	ANKS1B	ANKS1B	rev	99166819	99194903	-	0.418238
chr12|ANKS1B:99166819|ANKS1B:99201693|rev|-	0	0	0	0	0	0	0	0	0	0	1	0	0	0	0	0	0	0	0	0	1	chr12	ANKS1B	ANKS1B	rev	99166819	99201693	-	0.418238
chr12|ANKS1B:99166819|ANKS1B:99201696|rev|-	0	0	0	0	0	0	0	0	0	0	0	0	0	0	0	0	3	0	0	0	1	chr12	ANKS1B	ANKS1B	rev	99166819	99201696	-	0.418238
chr12|ANKS1B:99166819|ANKS1B:99225914|rev|-	0	0	0	0	0	0	9	0	0	0	0	0	0	8	0	0	0	0	0	0	2	chr12	ANKS1B	ANKS1B	rev	99166819	99225914	-	0.583339
chr12|ANKS1B:99192711|ANKS1B:99201693|rev|-	0	0	3	0	0	0	0	0	1	0	0	0	0	0	0	0	0	0	0	0	2	chr12	ANKS1B	ANKS1B	rev	99192711	99201693	-	0.173266
chr12|ANKS1B:99192711|ANKS1B:99223131|rev|-	0	0	0	0	0	0	0	0	0	0	0	1	0	0	0	0	0	0	0	0	1	chr12	ANKS1B	ANKS1B	rev	99192711	99223131	-	0.418238
chr12|ANKS1B:99192711|ANKS1B:99225914|rev|-	0	0	0	0	0	0	0	0	5	0	0	0	12	8	0	3	0	0	0	12	5	chr12	ANKS1B	ANKS1B	rev	99192711	99225914	-	0.56444
chr12|ANKS1B:99478702|ANKS1B:99640642|rev|-	0	0	0	0	0	0	0	0	0	0	0	0	0	3	0	0	0	0	0	0	1	chr12	ANKS1B	ANKS1B	rev	99478702	99640642	-	0.418238
chr12|ANO2:5936934|ANO2:6031970|rev|-	5	0	0	0	0	0	0	0	0	0	0	0	0	0	0	0	0	0	0	0	1	chr12	ANO2	ANO2	rev	5936934	6031970	-	0.418238
chr12|ANO4:101336313|ANO4:101295423|rev|+	0	0	0	0	0	0	0	0	0	0	0	0	0	0	0	0	2	0	0	0	1	chr12	ANO4	ANO4	rev	101336313	101295423	+	0.418238
chr12|ANO4:101368667|ANO4:101365083|rev|+	0	0	0	0	0	1	0	0	0	0	0	0	0	0	0	0	0	0	0	0	1	chr12	ANO4	ANO4	rev	101368667	101365083	+	0.418238
chr12|ANO4:101381448|ANO4:101295423|rev|+	0	0	0	0	0	0	0	0	0	0	0	0	0	0	0	0	0	0	0	5	1	chr12	ANO4	ANO4	rev	101381448	101295423	+	0.418238
chr12|ANO4:101381448|ANO4:101365083|rev|+	0	0	0	0	0	0	0	0	0	0	0	0	0	0	0	0	0	3	0	0	1	chr12	ANO4	ANO4	rev	101381448	101365083	+	0.418238
chr12|ANO4:101442179|ANO4:101413811|rev|+	0	0	0	0	2	2	0	0	0	0	0	0	0	0	0	0	0	0	0	0	2	chr12	ANO4	ANO4	rev	101442179	101413811	+	0.584667
chr12|ANO4:101480602|ANO4:101436111|rev|+	0	0	0	0	0	0	0	2	0	0	0	0	0	0	0	0	0	0	0	0	1	chr12	ANO4	ANO4	rev	101480602	101436111	+	0.418238
chr12|ANO4:101493498|ANO4:101472970|rev|+	0	0	0	0	0	0	0	0	0	2	0	0	0	0	0	0	0	0	0	0	1	chr12	ANO4	ANO4	rev	101493498	101472970	+	0.418238
chr12|ANO4:101493498|ANO4:101488033|rev|+	3	0	0	0	0	0	0	0	0	0	0	0	0	0	0	0	0	0	0	0	1	chr12	ANO4	ANO4	rev	101493498	101488033	+	0.418238
chr12|ANO6:45784281|ANO6:45771835|rev|+	0	0	0	0	0	3	0	3	0	0	0	0	0	0	0	0	0	0	0	0	2	chr12	ANO6	ANO6	rev	45784281	45771835	+	0.584667
chr12|APPL2:105597480|APPL2:105605095|rev|-	0	0	0	0	0	0	0	0	0	0	0	0	1	0	0	0	0	0	0	0	1	chr12	APPL2	APPL2	rev	105597480	105605095	-	0.418238
chr12|APPL2:105610846|APPL2:105623001|rev|-	0	0	0	0	0	0	0	0	0	0	0	0	2	0	0	0	0	0	0	0	1	chr12	APPL2	APPL2	rev	105610846	105623001	-	0.418238
chr12|ARID2:46211671|ARID2:46205200|rev|+	0	0	0	0	0	0	4	0	0	0	0	0	0	0	0	0	0	0	0	0	1	chr12	ARID2	ARID2	rev	46211671	46205200	+	0.418238
chr12|ARID2:46233279|ARID2:46230371|rev|+	0	0	0	0	0	0	0	1	0	0	0	0	1	0	0	0	0	0	0	0	2	chr12	ARID2	ARID2	rev	46233279	46230371	+	0.0828922
chr12|ARNTL2:27543172|ARNTL2:27521194|rev|+	0	0	0	0	0	2	5	0	0	0	0	0	0	0	0	0	0	0	0	5	3	chr12	ARNTL2	ARNTL2	rev	27543172	27521194	+	0.129613
chr12|ARNTL2:27556474|ARNTL2:27521194|rev|+	9	0	0	0	0	3	0	0	0	0	0	0	0	0	0	0	0	0	0	0	2	chr12	ARNTL2	ARNTL2	rev	27556474	27521194	+	0.511852
chr12|ATF1:51203372|ATF1:51173922|rev|+	0	0	0	0	0	0	0	3	0	0	0	0	0	0	0	6	0	0	0	6	3	chr12	ATF1	ATF1	rev	51203372	51173922	+	0.749783
chr12|ATF1:51208222|ATF1:51173922|rev|+	0	0	0	0	0	0	0	0	0	0	0	0	0	0	3	0	0	0	0	0	1	chr12	ATF1	ATF1	rev	51208222	51173922	+	0.418238
chr12|ATF1:51208222|ATF1:51207792|rev|+	0	0	0	0	0	0	0	0	0	0	0	0	0	0	0	0	0	0	0	4	1	chr12	ATF1	ATF1	rev	51208222	51207792	+	0.418238
chr12|ATF7IP:14610229|ATF7IP:14599921|rev|+	0	0	0	0	0	0	0	0	0	0	0	0	2	0	0	0	0	0	0	0	1	chr12	ATF7IP	ATF7IP	rev	14610229	14599921	+	0.418238
chr12|ATF7IP:14628902|ATF7IP:14609494|rev|+	4	0	0	0	0	3	0	0	0	0	0	0	0	0	0	0	0	0	0	0	2	chr12	ATF7IP	ATF7IP	rev	14628902	14609494	+	0.576999
chr12|ATP2A2:110780253|ATP2A2:110764194|rev|+	0	0	0	2	0	0	0	0	0	0	0	0	0	0	0	0	0	0	0	0	1	chr12	ATP2A2	ATP2A2	rev	110780253	110764194	+	0.418238
chr12|ATP2A2:110780253|ATP2A2:110778463|rev|+	0	0	0	0	0	0	0	3	0	0	0	0	0	0	0	0	0	0	0	0	1	chr12	ATP2A2	ATP2A2	rev	110780253	110778463	+	0.418238
chr12|ATP2B1:89996819|ATP2B1:89998123|rev|-	0	0	4	0	0	0	0	0	0	0	2	0	3	0	0	0	0	0	0	0	3	chr12	ATP2B1	ATP2B1	rev	89996819	89998123	-	0.302559
chr12|ATP2B1:90013775|ATP2B1:90020392|rev|-	0	0	0	0	0	0	0	0	1	0	0	0	0	0	0	0	0	0	0	0	1	chr12	ATP2B1	ATP2B1	rev	90013775	90020392	-	0.418238
chr12|ATP2B1:90013775|ATP2B1:90029028|rev|-	8	5	0	0	4	7	0	4	8	9	0	0	0	0	0	4	0	0	0	0	8	chr12	ATP2B1	ATP2B1	rev	90013775	90029028	-	0.429794
chr12|ATP2B1:90013775|ATP2B1:90036132|rev|-	0	0	0	4	0	0	0	0	0	0	0	0	0	0	0	0	0	0	0	0	1	chr12	ATP2B1	ATP2B1	rev	90013775	90036132	-	0.418238
chr12|ATXN2:111907911|ATXN2:111924628|rev|-	0	0	1	0	0	0	0	0	0	0	0	0	0	0	0	0	0	0	0	0	1	chr12	ATXN2	ATXN2	rev	111907911	111924628	-	0.418238
chr12|ATXN2:111923074|ATXN2:111948386|rev|-	0	0	0	0	0	0	0	0	0	0	0	0	0	0	0	0	3	0	0	0	1	chr12	ATXN2	ATXN2	rev	111923074	111948386	-	0.418238
chr12|ATXN2:111947352|ATXN2:111993723|rev|-	0	0	0	2	0	0	0	0	0	0	0	0	0	0	0	0	0	0	0	0	1	chr12	ATXN2	ATXN2	rev	111947352	111993723	-	0.418238
chr12|ATXN2:111951160|ATXN2:111957880|rev|-	1	0	0	1	0	0	0	0	0	0	2	0	0	0	0	0	0	0	0	0	3	chr12	ATXN2	ATXN2	rev	111951160	111957880	-	0.724525
chr12|ATXN2:111951160|ATXN2:111963120|rev|-	0	0	0	0	0	0	0	0	0	0	0	0	0	0	0	0	0	2	0	0	1	chr12	ATXN2	ATXN2	rev	111951160	111963120	-	0.418238
chr12|ATXN2:111951160|ATXN2:111993723|rev|-	0	0	0	0	0	0	4	0	1	0	0	0	0	0	0	0	0	0	0	0	2	chr12	ATXN2	ATXN2	rev	111951160	111993723	-	0.490114
chr12|ATXN2:111962995|ATXN2:111990781|rev|-	0	0	1	0	0	0	0	0	0	0	0	0	0	0	0	0	0	0	0	0	1	chr12	ATXN2	ATXN2	rev	111962995	111990781	-	0.418238
chr12|ATXN2:111990083|ATXN2:111993723|rev|-	0	2	0	0	0	0	0	0	0	0	0	0	0	0	0	0	0	0	0	0	1	chr12	ATXN2	ATXN2	rev	111990083	111993723	-	0.418238
chr12|ATXN2:111991961|ATXN2:111993723|rev|-	0	0	0	0	0	0	0	0	0	1	0	0	0	0	0	0	2	0	0	0	2	chr12	ATXN2	ATXN2	rev	111991961	111993723	-	0.547188
chr12|BAZ2A:57003519|BAZ2A:57003999|rev|-	0	0	0	0	0	1	0	0	0	0	0	0	0	0	0	0	0	0	0	0	1	chr12	BAZ2A	BAZ2A	rev	57003519	57003999	-	0.418238
chr12|BCAT1:24982756|BCAT1:24995158|rev|-	0	0	0	0	0	0	0	0	0	0	1	0	0	0	0	0	0	0	0	0	1	chr12	BCAT1	BCAT1	rev	24982756	24995158	-	0.418238
chr12|BCAT1:24982756|BCAT1:25002883|rev|-	0	0	0	0	2	0	0	0	0	0	0	0	0	0	0	0	0	0	0	0	1	chr12	BCAT1	BCAT1	rev	24982756	25002883	-	0.418238
chr12|BICD1:32459056|BICD1:32446927|rev|+	0	0	0	3	0	0	0	0	0	0	0	0	0	0	0	0	0	0	0	0	1	chr12	BICD1	BICD1	rev	32459056	32446927	+	0.418238
chr12|BICD1:32459056|BICD1:32458630|dup|+	0	0	1	0	2	0	0	0	0	0	0	0	0	0	0	0	0	0	0	0	2	chr12	BICD1	BICD1	dup	32459056	32458630	+	0.547188
chr12|C12orf4:4609303|C12orf4:4634749|rev|-	0	0	0	0	0	0	0	0	0	0	0	0	0	0	0	0	0	0	0	2	1	chr12	C12orf4	C12orf4	rev	4609303	4634749	-	0.418238
chr12|C2CD5:22627684|C2CD5:22637822|rev|-	0	0	0	0	0	0	0	0	0	0	0	0	1	0	0	0	0	0	0	0	1	chr12	C2CD5	C2CD5	rev	22627684	22637822	-	0.418238
chr12|C2CD5:22627684|C2CD5:22659753|rev|-	0	0	0	0	0	0	0	0	0	0	0	0	0	0	0	0	0	0	0	1	1	chr12	C2CD5	C2CD5	rev	22627684	22659753	-	0.418238
chr12|C2CD5:22635490|C2CD5:22659753|rev|-	0	0	0	3	0	0	0	0	0	0	0	0	0	0	0	0	0	0	0	0	1	chr12	C2CD5	C2CD5	rev	22635490	22659753	-	0.418238
chr12|C2CD5:22637630|C2CD5:22643152|rev|-	0	0	0	0	0	0	0	0	3	0	0	0	0	0	0	0	0	0	0	0	1	chr12	C2CD5	C2CD5	rev	22637630	22643152	-	0.418238
chr12|C2CD5:22637630|C2CD5:22659753|rev|-	0	0	11	0	0	13	0	0	21	0	0	4	8	13	0	0	18	0	0	7	8	chr12	C2CD5	C2CD5	rev	22637630	22659753	-	0.380687
chr12|C2CD5:22643056|C2CD5:22659753|rev|-	0	0	0	0	0	0	0	0	0	0	0	0	0	3	0	0	0	0	0	0	1	chr12	C2CD5	C2CD5	rev	22643056	22659753	-	0.418238
chr12|C2CD5:22646156|C2CD5:22659753|rev|-	0	0	0	0	1	0	0	0	0	0	0	0	0	0	0	0	0	0	0	0	1	chr12	C2CD5	C2CD5	rev	22646156	22659753	-	0.418238
chr12|CACNA1C:2595428|CACNA1C:2558141|rev|+	0	0	1	0	0	0	0	0	0	0	0	0	0	0	0	0	0	0	0	0	1	chr12	CACNA1C	CACNA1C	rev	2595428	2558141	+	0.418238
chr12|CACNA1C:2602552|CACNA1C:2595269|rev|+	0	0	0	0	0	0	0	5	0	0	0	0	0	0	0	0	0	0	0	0	1	chr12	CACNA1C	CACNA1C	rev	2602552	2595269	+	0.418238
chr12|CACNA1C:2622150|CACNA1C:2595269|rev|+	0	0	0	0	0	0	0	0	0	4	0	0	0	0	0	0	0	0	0	0	1	chr12	CACNA1C	CACNA1C	rev	2622150	2595269	+	0.418238
chr12|CACNA1C:2622150|CACNA1C:2602355|rev|+	0	0	1	0	0	0	0	0	0	0	0	0	0	0	0	0	0	0	0	0	1	chr12	CACNA1C	CACNA1C	rev	2622150	2602355	+	0.418238
chr12|CACNA1C:2622150|CACNA1C:2613601|rev|+	0	0	0	0	0	0	0	0	0	0	2	0	0	0	0	0	0	0	0	0	1	chr12	CACNA1C	CACNA1C	rev	2622150	2613601	+	0.418238
chr12|CACNA1C:2676960|CACNA1C:2666116|rev|+	0	0	0	0	0	0	0	0	0	0	0	0	0	0	0	0	0	1	0	0	1	chr12	CACNA1C	CACNA1C	rev	2676960	2666116	+	0.418238
chr12|CACNA1C:2695070|CACNA1C:2675587|rev|+	0	0	0	0	0	0	0	0	0	0	0	0	1	0	0	0	0	0	0	0	1	chr12	CACNA1C	CACNA1C	rev	2695070	2675587	+	0.418238
chr12|CAPRIN2:30866718|CAPRIN2:30879022|rev|-	0	4	0	0	0	0	0	0	0	0	0	0	2	4	0	0	0	0	0	0	3	chr12	CAPRIN2	CAPRIN2	rev	30866718	30879022	-	0.368474
chr12|CAPRIN2:30873744|CAPRIN2:30877385|rev|-	0	0	0	0	0	0	7	0	0	0	0	0	0	0	0	0	0	0	0	0	1	chr12	CAPRIN2	CAPRIN2	rev	30873744	30877385	-	0.418238
chr12|CAPRIN2:30878899|CAPRIN2:30904067|rev|-	0	0	0	0	3	0	0	0	0	0	0	0	0	0	0	0	0	0	0	0	1	chr12	CAPRIN2	CAPRIN2	rev	30878899	30904067	-	0.418238
chr12|CCDC41:94769661|CCDC41:94797038|rev|-	0	0	0	0	0	0	0	0	2	0	0	0	0	0	0	0	0	0	0	0	1	chr12	CCDC41	CCDC41	rev	94769661	94797038	-	0.418238
chr12|CCDC62:123265877|CCDC62:123262037|rev|+	0	3	0	4	0	0	0	3	0	0	0	0	0	0	0	0	0	0	0	6	4	chr12	CCDC62	CCDC62	rev	123265877	123262037	+	0.609179
chr12|CCDC91:28460682|CCDC91:28458581|rev|+	0	27	0	44	28	26	0	0	0	14	0	0	0	13	30	0	0	0	0	0	7	chr12	CCDC91	CCDC91	rev	28460682	28458581	+	0.749759
chr12|CCDC91:28544344|CCDC91:28458581|rev|+	6	0	0	12	0	0	0	0	0	0	0	0	0	0	0	0	3	0	0	0	3	chr12	CCDC91	CCDC91	rev	28544344	28458581	+	0.486736
chr12|CCDC91:28544344|CCDC91:28515370|rev|+	0	0	1	0	0	0	0	0	0	0	0	0	0	0	0	0	0	0	0	0	1	chr12	CCDC91	CCDC91	rev	28544344	28515370	+	0.418238
chr12|CCDC91:28637098|CCDC91:28458581|rev|+	0	0	0	0	0	0	0	0	0	0	0	0	0	0	1	0	0	0	0	0	1	chr12	CCDC91	CCDC91	rev	28637098	28458581	+	0.418238
chr12|CCT2:69985939|CCT2:69983264|rev|+	0	0	0	0	0	0	0	0	0	0	0	0	0	0	0	0	0	2	0	0	1	chr12	CCT2	CCT2	rev	69985939	69983264	+	0.418238
chr12|CCT2:69987393|CCT2:69983264|rev|+	0	0	0	0	0	0	0	0	0	0	0	0	0	0	0	0	0	5	0	0	1	chr12	CCT2	CCT2	rev	69987393	69983264	+	0.418238
chr12|CD163L1:7556130|CD163L1:7586290|rev|-	4	0	0	0	0	0	0	0	0	2	0	0	0	0	1	0	0	0	0	0	3	chr12	CD163L1	CD163L1	rev	7556130	7586290	-	0.651854
chr12|CHD4:6703624|CHD4:6704596|rev|-	0	0	1	0	0	0	0	0	0	0	0	0	0	0	0	0	0	0	0	0	1	chr12	CHD4	CHD4	rev	6703624	6704596	-	0.418238
chr12|CHFR:133420612|CHFR:133438220|rev|-	0	0	0	0	0	0	0	3	0	0	0	0	0	0	0	0	0	0	0	0	1	chr12	CHFR	CHFR	rev	133420612	133438220	-	0.418238
chr12|CHPT1:102110590|CHPT1:102107867|rev|+	0	0	0	0	0	0	0	0	1	0	0	0	0	0	0	0	0	0	0	0	1	chr12	CHPT1	CHPT1	rev	102110590	102107867	+	0.418238
chr12|CIT:120166306|CIT:120168435|rev|-	0	0	0	0	0	0	0	0	1	0	0	0	0	0	0	0	0	0	0	0	1	chr12	CIT	CIT	rev	120166306	120168435	-	0.418238
chr12|CIT:120172964|CIT:120198859|rev|-	0	0	0	0	0	0	0	0	0	0	1	0	0	0	0	0	0	0	0	0	1	chr12	CIT	CIT	rev	120172964	120198859	-	0.418238
chr12|CIT:120220321|CIT:120222869|rev|-	0	1	0	0	0	0	0	0	0	0	0	0	0	0	0	0	0	0	0	0	1	chr12	CIT	CIT	rev	120220321	120222869	-	0.418238
chr12|CLIP1:122763338|CLIP1:122819252|rev|-	0	0	0	0	0	0	0	0	0	0	0	0	0	0	0	0	4	0	0	0	1	chr12	CLIP1	CLIP1	rev	122763338	122819252	-	0.418238
chr12|CLIP1:122825299|CLIP1:122826244|dup|-	0	0	0	0	0	0	0	3	0	0	0	0	0	0	0	0	0	0	5	0	2	chr12	CLIP1	CLIP1	dup	122825299	122826244	-	0.56236
chr12|CLIP1:122837272|CLIP1:122865105|rev|-	0	0	0	0	0	0	0	2	0	0	0	0	0	0	0	0	0	0	0	0	1	chr12	CLIP1	CLIP1	rev	122837272	122865105	-	0.418238
chr12|CLIP1:122861935|CLIP1:122865105|rev|-	0	5	4	0	0	3	0	0	7	0	0	0	0	0	0	5	0	6	0	0	6	chr12	CLIP1	CLIP1	rev	122861935	122865105	-	0.334905
chr12|CNOT2:70704797|CNOT2:70671911|rev|+	5	0	0	0	8	0	0	0	0	1	0	0	0	0	3	0	0	0	0	0	4	chr12	CNOT2	CNOT2	rev	70704797	70671911	+	0.187443
chr12|CNOT2:70713144|CNOT2:70671911|rev|+	0	0	0	0	0	0	0	0	0	0	0	0	3	0	0	0	0	0	0	0	1	chr12	CNOT2	CNOT2	rev	70713144	70671911	+	0.418238
chr12|CNOT2:70724249|CNOT2:70671911|rev|+	0	0	0	0	3	0	0	4	0	0	0	0	0	0	0	0	0	0	0	0	2	chr12	CNOT2	CNOT2	rev	70724249	70671911	+	0.576999
chr12|CNTN1:41318454|CNTN1:41302158|rev|+	0	0	0	2	0	0	0	0	0	0	0	0	0	0	0	2	0	0	0	0	2	chr12	CNTN1	CNTN1	rev	41318454	41302158	+	0.584667
chr12|CNTN1:41387071|CNTN1:41302158|rev|+	6	0	0	0	0	0	0	0	0	0	0	0	0	0	0	0	0	0	0	0	1	chr12	CNTN1	CNTN1	rev	41387071	41302158	+	0.418238
chr12|CNTN1:41423021|CNTN1:41374710|rev|+	0	0	0	0	0	0	4	0	0	0	0	0	0	0	0	0	7	0	0	0	2	chr12	CNTN1	CNTN1	rev	41423021	41374710	+	0.558491
chr12|CNTN1:41423021|CNTN1:41408029|rev|+	0	2	0	0	4	0	0	0	0	0	0	0	0	0	0	0	0	5	0	2	4	chr12	CNTN1	CNTN1	rev	41423021	41408029	+	0.272256
chr12|CORO1C:109046047|CORO1C:109048186|rev|-	0	0	0	0	0	0	0	0	1	0	0	0	0	0	0	0	0	0	0	0	1	chr12	CORO1C	CORO1C	rev	109046047	109048186	-	0.418238
chr12|CPM:69260675|CPM:69265736|rev|-	4	0	0	0	0	0	0	0	0	0	0	0	0	0	0	0	0	0	0	0	1	chr12	CPM	CPM	rev	69260675	69265736	-	0.418238
chr12|CPNE8:39087458|CPNE8:39124160|rev|-	0	0	0	0	0	0	0	0	0	0	0	0	0	0	0	0	3	0	0	0	1	chr12	CPNE8	CPNE8	rev	39087458	39124160	-	0.418238
chr12|CPNE8:39223180|CPNE8:39268313|rev|-	0	0	0	0	0	0	0	0	0	0	0	0	0	2	0	0	0	0	0	0	1	chr12	CPNE8	CPNE8	rev	39223180	39268313	-	0.418238
chr12|CPSF6:69650622|CPSF6:69644908|rev|+	0	0	0	0	0	0	3	0	0	0	0	0	0	0	0	0	0	0	0	0	1	chr12	CPSF6	CPSF6	rev	69650622	69644908	+	0.418238
chr12|CPSF6:69653977|CPSF6:69644908|rev|+	0	0	0	0	0	0	0	0	0	0	0	0	0	0	0	0	2	0	0	0	1	chr12	CPSF6	CPSF6	rev	69653977	69644908	+	0.418238
chr12|CPSF6:69656342|CPSF6:69644908|rev|+	0	0	0	0	0	2	0	0	0	0	0	0	0	0	0	0	0	0	0	0	1	chr12	CPSF6	CPSF6	rev	69656342	69644908	+	0.418238
chr12|CPSF6:69656342|CPSF6:69651511|rev|+	0	0	0	0	0	0	0	0	0	0	0	0	1	0	0	0	0	0	0	0	1	chr12	CPSF6	CPSF6	rev	69656342	69651511	+	0.418238
chr12|CPSF6:69656342|CPSF6:69652369|rev|+	0	0	0	0	1	0	0	0	0	0	0	0	0	0	1	0	0	0	0	0	2	chr12	CPSF6	CPSF6	rev	69656342	69652369	+	0.584667
chr12|CREBL2:12788908|CREBL2:12788710|dup|+	0	0	0	0	0	0	0	0	0	0	0	0	0	0	0	0	0	0	0	4	1	chr12	CREBL2	CREBL2	dup	12788908	12788710	+	0.418238
chr12|CRY1:107393328|CRY1:107393860|rev|-	0	0	0	0	0	0	0	0	1	0	0	0	0	0	0	0	0	0	0	0	1	chr12	CRY1	CRY1	rev	107393328	107393860	-	0.418238
chr12|CRY1:107393328|CRY1:107415970|rev|-	0	0	0	0	0	0	0	0	1	0	0	0	0	0	0	0	0	0	0	0	1	chr12	CRY1	CRY1	rev	107393328	107415970	-	0.418238
chr12|CSRNP2:51461455|CSRNP2:51461752|dup|-	0	0	0	0	0	0	0	4	0	0	0	0	0	0	0	0	0	0	0	0	1	chr12	CSRNP2	CSRNP2	dup	51461455	51461752	-	0.418238
chr12|CSRNP2:51461455|CSRNP2:51467865|rev|-	0	0	0	0	0	0	3	0	0	0	0	0	0	0	0	0	0	0	0	0	1	chr12	CSRNP2	CSRNP2	rev	51461455	51467865	-	0.418238
chr12|CSRNP2:51467605|CSRNP2:51467865|dup|-	0	1	0	0	0	8	0	0	0	0	0	0	0	0	0	8	2	0	0	0	4	chr12	CSRNP2	CSRNP2	dup	51467605	51467865	-	0.396455
chr12|CSRNP2:51467605|CSRNP2:51470430|rev|-	0	0	0	0	0	0	0	2	0	0	0	0	0	0	0	0	0	0	0	0	1	chr12	CSRNP2	CSRNP2	rev	51467605	51470430	-	0.418238
chr12|DENND5B:31545200|DENND5B:31545630|rev|-	0	0	0	1	0	0	0	0	0	0	0	0	0	0	0	0	0	0	0	0	1	chr12	DENND5B	DENND5B	rev	31545200	31545630	-	0.418238
chr12|DENND5B:31545200|DENND5B:31579358|rev|-	0	0	0	0	0	0	0	3	0	0	0	0	0	0	0	0	0	0	0	0	1	chr12	DENND5B	DENND5B	rev	31545200	31579358	-	0.418238
chr12|DENND5B:31551108|DENND5B:31562318|rev|-	0	0	0	0	0	0	0	0	0	1	0	0	0	0	0	0	0	0	0	0	1	chr12	DENND5B	DENND5B	rev	31551108	31562318	-	0.418238
chr12|DENND5B:31555431|DENND5B:31595859|rev|-	0	0	0	0	0	0	0	0	0	0	0	0	0	0	0	0	0	0	0	4	1	chr12	DENND5B	DENND5B	rev	31555431	31595859	-	0.418238
chr12|DENND5B:31562196|DENND5B:31600703|rev|-	0	0	0	0	0	0	0	6	0	0	0	0	0	0	0	0	0	0	0	0	1	chr12	DENND5B	DENND5B	rev	31562196	31600703	-	0.418238
chr12|DENND5B:31566369|DENND5B:31586182|rev|-	1	0	0	0	0	0	0	0	0	0	0	0	0	0	0	0	0	0	0	0	1	chr12	DENND5B	DENND5B	rev	31566369	31586182	-	0.418238
chr12|DENND5B:31586088|DENND5B:31600703|rev|-	0	3	0	0	3	0	0	0	0	0	0	0	0	0	0	0	0	0	0	0	2	chr12	DENND5B	DENND5B	rev	31586088	31600703	-	0.0828922
chr12|DENND5B:31586088|DENND5B:31613315|rev|-	0	0	0	0	0	0	0	0	0	0	0	0	3	0	0	0	0	0	0	0	1	chr12	DENND5B	DENND5B	rev	31586088	31613315	-	0.418238
chr12|DENND5B:31595708|DENND5B:31600703|rev|-	9	4	0	0	0	0	0	0	0	0	1	0	2	0	2	0	0	0	0	5	6	chr12	DENND5B	DENND5B	rev	31595708	31600703	-	0.467538
chr12|DENND5B:31595708|DENND5B:31605410|rev|-	0	0	0	0	0	0	0	0	0	0	0	0	0	0	0	0	5	0	0	0	1	chr12	DENND5B	DENND5B	rev	31595708	31605410	-	0.418238
chr12|DENND5B:31595708|DENND5B:31648853|rev|-	0	1	0	0	0	0	0	0	0	0	0	0	1	0	0	0	0	0	0	0	2	chr12	DENND5B	DENND5B	rev	31595708	31648853	-	0.584667
chr12|DENND5B:31600471|DENND5B:31605410|rev|-	0	0	0	0	0	0	0	0	0	0	0	0	2	0	0	0	0	0	0	0	1	chr12	DENND5B	DENND5B	rev	31600471	31605410	-	0.418238
chr12|DENND5B:31604873|DENND5B:31613315|rev|-	0	0	0	0	0	0	0	0	0	1	0	0	0	0	0	0	0	0	0	0	1	chr12	DENND5B	DENND5B	rev	31604873	31613315	-	0.418238
chr12|DENND5B:31604873|DENND5B:31648853|rev|-	0	0	1	0	0	0	0	0	0	0	0	0	0	0	0	0	0	3	0	0	2	chr12	DENND5B	DENND5B	rev	31604873	31648853	-	0.511852
chr12|DENND5B:31632522|DENND5B:31633189|dup|-	0	0	0	0	0	0	3	0	0	0	0	0	0	0	0	0	0	0	0	0	1	chr12	DENND5B	DENND5B	dup	31632522	31633189	-	0.418238
chr12|DHX37:125455847|DHX37:125457145|rev|-	0	0	0	0	0	0	0	0	0	0	0	0	0	0	1	0	0	0	0	0	1	chr12	DHX37	DHX37	rev	125455847	125457145	-	0.418238
chr12|DIP2B:51074546|DIP2B:51064968|rev|+	1	0	0	0	0	0	0	0	0	0	0	0	0	0	0	0	0	0	0	0	1	chr12	DIP2B	DIP2B	rev	51074546	51064968	+	0.418238
chr12|DIP2B:51090958|DIP2B:51074454|rev|+	0	0	0	0	0	0	0	0	0	0	1	0	0	0	0	0	0	0	0	0	1	chr12	DIP2B	DIP2B	rev	51090958	51074454	+	0.418238
chr12|DIP2B:51102345|DIP2B:51089049|rev|+	0	0	0	2	0	0	0	0	0	0	0	0	0	0	0	0	0	0	0	2	2	chr12	DIP2B	DIP2B	rev	51102345	51089049	+	0.584667
chr12|DIP2B:51126319|DIP2B:51125151|rev|+	0	0	0	0	0	0	0	0	0	0	0	0	0	2	0	0	0	0	0	0	1	chr12	DIP2B	DIP2B	rev	51126319	51125151	+	0.418238
chr12|DNAH10:124366360|DNAH10:124323002|rev|+	0	0	0	0	0	0	0	0	0	0	0	0	0	0	0	0	2	0	0	0	1	chr12	DNAH10	DNAH10	rev	124366360	124323002	+	0.418238
chr12|DNAH10:124366360|DNAH10:124337752|rev|+	0	0	0	0	1	0	0	0	0	0	0	0	0	0	0	0	0	0	0	0	1	chr12	DNAH10	DNAH10	rev	124366360	124337752	+	0.418238
chr12|DNM1L:32871697|DNM1L:32863862|rev|+	0	0	0	0	0	0	0	0	0	0	0	0	0	0	0	0	0	2	0	0	1	chr12	DNM1L	DNM1L	rev	32871697	32863862	+	0.418238
chr12|DNM1L:32875567|DNM1L:32854348|rev|+	0	0	0	0	0	0	0	0	0	0	0	0	0	0	0	0	0	0	0	4	1	chr12	DNM1L	DNM1L	rev	32875567	32854348	+	0.418238
chr12|DNM1L:32875567|DNM1L:32871576|rev|+	0	0	0	0	0	0	0	0	0	0	0	0	0	0	0	0	1	0	0	0	1	chr12	DNM1L	DNM1L	rev	32875567	32871576	+	0.418238
chr12|DNM1L:32875567|DNM1L:32873597|rev|+	0	0	0	0	0	0	0	0	0	0	0	0	0	0	0	0	0	0	0	8	1	chr12	DNM1L	DNM1L	rev	32875567	32873597	+	0.418238
chr12|DRAM1:102308010|DRAM1:102301963|rev|+	0	0	0	0	0	0	0	5	0	0	0	0	0	0	0	0	0	0	0	0	1	chr12	DRAM1	DRAM1	rev	102308010	102301963	+	0.418238
chr12|EEA1:93219941|EEA1:93246801|rev|-	0	0	0	0	0	0	0	0	0	0	0	0	0	0	0	1	0	0	0	0	1	chr12	EEA1	EEA1	rev	93219941	93246801	-	0.418238
chr12|EEA1:93226287|EEA1:93246801|rev|-	0	0	0	0	0	3	0	0	0	0	0	0	0	0	0	0	0	0	0	0	1	chr12	EEA1	EEA1	rev	93226287	93246801	-	0.418238
chr12|EEA1:93245950|EEA1:93251261|rev|-	3	0	0	0	0	0	0	0	0	0	0	0	0	0	0	0	0	0	0	0	1	chr12	EEA1	EEA1	rev	93245950	93251261	-	0.418238
chr12|EIF2B1:124110971|EIF2B1:124115080|rev|-	0	0	0	0	0	0	0	0	0	1	0	0	0	0	0	0	0	0	0	0	1	chr12	EIF2B1	EIF2B1	rev	124110971	124115080	-	0.418238
chr12|EP400:132490847|EP400:132476717|rev|+	0	0	0	0	0	0	0	2	0	0	2	0	0	0	0	0	0	0	0	0	2	chr12	EP400	EP400	rev	132490847	132476717	+	0.584667
chr12|EP400:132522641|EP400:132489621|rev|+	0	0	0	1	0	0	0	0	0	0	0	0	0	0	0	0	0	0	0	0	1	chr12	EP400	EP400	rev	132522641	132489621	+	0.418238
chr12|EPS8:15818689|EPS8:15834236|rev|-	0	0	0	0	0	0	0	0	2	0	0	0	0	0	0	0	0	0	0	0	1	chr12	EPS8	EPS8	rev	15818689	15834236	-	0.418238
chr12|ERC1:1225199|ERC1:1136913|rev|+	0	0	0	0	0	0	0	0	0	0	0	0	0	0	0	0	0	2	0	0	1	chr12	ERC1	ERC1	rev	1225199	1136913	+	0.418238
chr12|ERC1:1313678|ERC1:1289705|rev|+	0	1	0	0	0	0	0	0	0	0	0	0	0	0	0	0	0	0	0	0	1	chr12	ERC1	ERC1	rev	1313678	1289705	+	0.418238
chr12|ERC1:1399178|ERC1:1372199|rev|+	0	0	0	0	0	0	0	0	0	0	0	0	0	0	1	0	0	0	0	0	1	chr12	ERC1	ERC1	rev	1399178	1372199	+	0.418238
chr12|ERC1:1481143|ERC1:1372199|rev|+	0	0	0	0	0	0	0	0	0	0	0	0	0	0	0	0	0	1	0	0	1	chr12	ERC1	ERC1	rev	1481143	1372199	+	0.418238
chr12|ERC1:1481143|ERC1:1399017|rev|+	8	0	0	2	0	0	0	5	1	0	0	0	0	0	0	0	0	0	0	0	4	chr12	ERC1	ERC1	rev	1481143	1399017	+	0.538658
chr12|ERC1:1517413|ERC1:1399017|rev|+	0	0	0	3	0	0	0	0	0	0	0	0	0	0	0	0	0	0	0	0	1	chr12	ERC1	ERC1	rev	1517413	1399017	+	0.418238
chr12|ERC1:1519619|ERC1:1399017|rev|+	0	0	0	0	0	0	0	15	0	0	0	0	0	3	0	0	0	0	0	13	3	chr12	ERC1	ERC1	rev	1519619	1399017	+	0.469528
chr12|ERC1:1519619|ERC1:1480998|rev|+	0	0	0	0	0	0	0	0	0	0	1	0	0	2	0	0	0	0	0	0	2	chr12	ERC1	ERC1	rev	1519619	1480998	+	0.547188
chr12|ERC1:1553916|ERC1:1372199|rev|+	0	0	0	0	0	0	0	0	0	0	1	0	0	0	0	0	0	0	0	0	1	chr12	ERC1	ERC1	rev	1553916	1372199	+	0.418238
chr12|ERC1:1553916|ERC1:1399017|rev|+	0	0	0	6	0	0	0	0	3	0	0	0	0	0	0	0	0	0	0	0	2	chr12	ERC1	ERC1	rev	1553916	1399017	+	0.547188
chr12|ERC1:1553916|ERC1:1480998|rev|+	3	0	0	0	0	0	0	0	0	0	0	0	0	0	0	4	0	0	4	0	3	chr12	ERC1	ERC1	rev	1553916	1480998	+	0.3014
chr12|ETNK1:22826594|ETNK1:22796696|rev|+	0	0	0	2	0	0	0	0	0	0	0	0	0	0	0	0	4	0	0	0	2	chr12	ETNK1	ETNK1	rev	22826594	22796696	+	0.547188
chr12|ETNK1:22837490|ETNK1:22811947|rev|+	0	0	4	0	0	0	0	0	0	0	0	0	0	0	0	0	0	0	0	0	1	chr12	ETNK1	ETNK1	rev	22837490	22811947	+	0.418238
chr12|ETV6:12022903|ETV6:12022357|dup|+	0	0	0	0	0	0	0	0	0	0	0	0	1	0	0	0	0	0	0	0	1	chr12	ETV6	ETV6	dup	12022903	12022357	+	0.418238
chr12|FAM216A:110925748|FAM216A:110922882|rev|+	0	0	3	0	0	0	0	0	0	0	0	0	0	0	0	0	0	0	0	0	1	chr12	FAM216A	FAM216A	rev	110925748	110922882	+	0.418238
chr12|FAR2:29450133|FAR2:29446232|rev|+	0	0	0	0	0	7	0	0	0	2	0	0	0	0	0	0	0	0	0	0	2	chr12	FAR2	FAR2	rev	29450133	29446232	+	0.4997
chr12|FAR2:29469945|FAR2:29446232|rev|+	0	0	0	0	0	2	0	0	0	0	0	0	0	2	0	0	0	0	0	0	2	chr12	FAR2	FAR2	rev	29469945	29446232	+	0.584667
chr12|FAR2:29474857|FAR2:29446232|rev|+	0	0	0	2	0	0	0	0	0	0	0	0	0	0	0	0	0	0	0	0	1	chr12	FAR2	FAR2	rev	29474857	29446232	+	0.418238
chr12|FBXW8:117402659|FBXW8:117365827|rev|+	0	0	2	0	0	0	0	0	0	0	0	0	0	0	0	0	0	0	0	0	1	chr12	FBXW8	FBXW8	rev	117402659	117365827	+	0.418238
chr12|FBXW8:117426674|FBXW8:117383168|rev|+	0	0	0	0	0	0	0	0	1	0	0	0	0	0	0	0	0	0	0	0	1	chr12	FBXW8	FBXW8	rev	117426674	117383168	+	0.418238
chr12|FBXW8:117426674|FBXW8:117402501|rev|+	0	1	0	0	0	0	0	0	0	0	0	0	2	0	0	0	0	0	0	0	2	chr12	FBXW8	FBXW8	rev	117426674	117402501	+	0.547188
chr12|FGD4:32764217|FGD4:32751430|rev|+	0	0	0	4	0	0	0	0	0	0	0	0	0	0	0	3	0	0	0	0	2	chr12	FGD4	FGD4	rev	32764217	32751430	+	0.576999
chr12|FGD6:95602618|FGD6:95605043|dup|-	9	0	0	4	0	9	0	3	9	0	7	0	0	0	0	0	7	0	0	0	7	chr12	FGD6	FGD6	dup	95602618	95605043	-	0.140791
chr12|FMNL3:50055748|FMNL3:50062337|rev|-	4	0	0	0	0	0	0	0	2	0	0	0	0	0	3	0	0	0	0	0	3	chr12	FMNL3	FMNL3	rev	50055748	50062337	-	0.39193
chr12|FOXJ2:8192761|FOXJ2:8192414|dup|+	0	0	0	0	0	0	3	0	1	0	0	0	0	0	0	0	0	0	0	0	2	chr12	FOXJ2	FOXJ2	dup	8192761	8192414	+	0.511852
chr12|FOXJ2:8197554|FOXJ2:8197355|dup|+	0	0	0	0	0	0	0	0	0	0	0	0	0	0	0	0	0	0	0	5	1	chr12	FOXJ2	FOXJ2	dup	8197554	8197355	+	0.418238
chr12|FRS2:69956054|FRS2:69924644|rev|+	0	0	0	1	0	0	0	0	0	0	0	0	0	0	0	0	0	0	0	0	1	chr12	FRS2	FRS2	rev	69956054	69924644	+	0.418238
chr12|GALNT9:132824462|GALNT9:132863016|rev|-	0	0	0	0	0	0	0	0	0	0	0	0	1	0	0	0	0	0	0	0	1	chr12	GALNT9	GALNT9	rev	132824462	132863016	-	0.418238
chr12|GAS2L3:101016160|GAS2L3:100985513|rev|+	0	0	0	0	0	0	0	0	0	0	0	0	0	2	0	0	0	0	0	0	1	chr12	GAS2L3	GAS2L3	rev	101016160	100985513	+	0.418238
chr12|GCN1L1:120592773|GCN1L1:120593523|rev|-	0	0	0	0	0	0	0	0	0	0	0	0	0	0	6	13	0	0	0	0	2	chr12	GCN1L1	GCN1L1	rev	120592773	120593523	-	0.540125
chr12|GCN1L1:120611456|GCN1L1:120611973|rev|-	0	0	0	0	0	0	0	0	0	0	1	0	0	0	0	0	0	0	0	0	1	chr12	GCN1L1	GCN1L1	rev	120611456	120611973	-	0.418238
chr12|GCN1L1:120612964|GCN1L1:120614020|rev|-	0	0	1	0	0	0	0	0	0	0	0	0	0	0	1	0	0	0	0	0	2	chr12	GCN1L1	GCN1L1	rev	120612964	120614020	-	0.0828922
chr12|GIT2:110376184|GIT2:110385309|rev|-	0	0	0	0	0	0	0	0	0	0	0	0	0	0	0	2	0	0	0	0	1	chr12	GIT2	GIT2	rev	110376184	110385309	-	0.418238
chr12|GIT2:110418756|GIT2:110421499|rev|-	0	0	1	0	0	0	0	0	0	0	0	0	0	0	0	3	0	0	0	0	2	chr12	GIT2	GIT2	rev	110418756	110421499	-	0.511852
chr12|GLS2:56871443|GLS2:56872046|rev|-	3	0	0	7	0	0	0	0	0	0	0	0	0	0	0	0	0	0	0	0	2	chr12	GLS2	GLS2	rev	56871443	56872046	-	0.533533
chr12|GLS2:56871443|GLS2:56874171|rev|-	0	0	0	0	0	0	0	0	0	0	0	0	0	0	2	0	0	0	0	0	1	chr12	GLS2	GLS2	rev	56871443	56874171	-	0.418238
chr12|GLT1D1:129442188|GLT1D1:129360458|rev|+	0	0	0	0	0	0	0	0	0	1	0	0	0	0	0	0	0	0	0	0	1	chr12	GLT1D1	GLT1D1	rev	129442188	129360458	+	0.418238
chr12|GNPTAB:102150989|GNPTAB:102164935|rev|-	0	0	0	0	0	0	0	0	0	0	0	0	0	0	0	0	0	3	0	0	1	chr12	GNPTAB	GNPTAB	rev	102150989	102164935	-	0.418238
chr12|GNPTAB:102173929|GNPTAB:102183835|rev|-	0	0	0	0	0	0	0	0	0	0	0	0	0	2	0	0	0	0	0	0	1	chr12	GNPTAB	GNPTAB	rev	102173929	102183835	-	0.418238
chr12|GNPTAB:102173929|GNPTAB:102190540|rev|-	0	0	0	0	0	0	0	0	0	0	0	0	0	0	0	0	3	0	0	0	1	chr12	GNPTAB	GNPTAB	rev	102173929	102190540	-	0.418238
chr12|GNPTAB:102179789|GNPTAB:102183835|rev|-	0	0	0	0	0	0	0	0	0	0	0	0	0	0	0	0	2	0	0	0	1	chr12	GNPTAB	GNPTAB	rev	102179789	102183835	-	0.418238
chr12|GNS:65113801|GNS:65122837|rev|-	0	0	0	0	0	0	0	0	0	1	0	0	0	0	0	0	0	0	0	0	1	chr12	GNS	GNS	rev	65113801	65122837	-	0.418238
chr12|GOLGA3:133362924|GOLGA3:133365876|rev|-	0	0	0	0	0	0	0	0	0	0	1	0	0	0	0	0	0	0	0	0	1	chr12	GOLGA3	GOLGA3	rev	133362924	133365876	-	0.418238
chr12|GPR133:131498885|GPR133:131484927|rev|+	0	0	0	0	0	0	0	0	0	0	0	0	0	0	0	2	0	0	0	0	1	chr12	GPR133	GPR133	rev	131498885	131484927	+	0.418238
chr12|GRIN2B:13906250|GRIN2B:13906849|dup|-	0	0	0	1	0	0	0	0	0	0	0	0	0	6	0	0	0	0	0	0	2	chr12	GRIN2B	GRIN2B	dup	13906250	13906849	-	0.267878
chr12|GRIP1:66826327|GRIP1:66849344|rev|-	0	2	0	0	0	0	0	0	0	0	0	0	0	0	0	0	0	0	0	0	1	chr12	GRIP1	GRIP1	rev	66826327	66849344	-	0.418238
chr12|GRIP1:66838363|GRIP1:66839288|rev|-	3	0	0	0	0	0	0	0	0	0	0	0	0	0	0	0	0	0	0	0	1	chr12	GRIP1	GRIP1	rev	66838363	66839288	-	0.418238
chr12|GRIP1:66909398|GRIP1:66935730|rev|-	0	0	0	3	0	0	0	0	0	0	0	2	0	0	0	0	0	0	0	0	2	chr12	GRIP1	GRIP1	rev	66909398	66935730	-	0.0965368
chr12|GRIP1:66909398|GRIP1:66990707|rev|-	0	0	0	5	0	0	0	1	0	0	0	0	0	0	0	0	0	0	0	0	2	chr12	GRIP1	GRIP1	rev	66909398	66990707	-	0.244662
chr12|GRIP1:66932857|GRIP1:66935730|rev|-	0	0	0	0	0	0	0	0	0	0	0	0	0	0	0	0	0	0	7	0	1	chr12	GRIP1	GRIP1	rev	66932857	66935730	-	0.418238
chr12|GRIP1:66932857|GRIP1:66990707|rev|-	0	0	0	1	0	0	0	0	0	0	0	0	0	0	0	0	0	0	0	1	2	chr12	GRIP1	GRIP1	rev	66932857	66990707	-	0.584667
chr12|HECTD4:112613539|HECTD4:112617201|rev|-	0	0	0	2	0	0	0	0	0	0	0	0	0	0	0	0	0	0	0	0	1	chr12	HECTD4	HECTD4	rev	112613539	112617201	-	0.418238
chr12|HECTD4:112616734|HECTD4:112617201|rev|-	0	0	0	0	0	2	0	0	0	0	0	0	0	0	0	0	0	0	0	0	1	chr12	HECTD4	HECTD4	rev	112616734	112617201	-	0.418238
chr12|HECTD4:112641439|HECTD4:112664562|rev|-	0	0	0	0	0	0	0	0	0	0	0	0	2	0	0	0	0	0	0	0	1	chr12	HECTD4	HECTD4	rev	112641439	112664562	-	0.418238
chr12|HECTD4:112670807|HECTD4:112686316|rev|-	0	0	0	0	0	0	0	0	0	0	0	0	1	0	0	0	0	0	0	0	1	chr12	HECTD4	HECTD4	rev	112670807	112686316	-	0.418238
chr12|HECTD4:112707507|HECTD4:112717190|rev|-	0	0	0	0	1	0	0	0	0	0	0	0	0	0	0	0	0	0	0	0	1	chr12	HECTD4	HECTD4	rev	112707507	112717190	-	0.418238
chr12|HECTD4:112708030|HECTD4:112721106|rev|-	0	2	0	0	0	0	0	0	0	0	0	0	0	0	0	0	0	0	0	0	1	chr12	HECTD4	HECTD4	rev	112708030	112721106	-	0.418238
chr12|HECTD4:112743867|HECTD4:112750951|rev|-	0	0	0	4	0	0	0	0	0	0	0	0	0	0	0	0	3	0	0	0	2	chr12	HECTD4	HECTD4	rev	112743867	112750951	-	0.576999
chr12|HECTD4:112743867|HECTD4:112752350|rev|-	1	0	0	0	0	0	0	0	0	0	0	0	0	0	0	0	0	0	0	0	1	chr12	HECTD4	HECTD4	rev	112743867	112752350	-	0.418238
chr12|HECTD4:112757028|HECTD4:112757546|dup|-	0	0	0	10	0	0	9	0	0	7	0	0	0	0	0	0	10	0	0	0	4	chr12	HECTD4	HECTD4	dup	112757028	112757546	-	0.630644
chr12|IFT81:110570441|IFT81:110566754|rev|+	0	0	0	0	0	0	0	0	1	0	0	0	0	0	0	0	0	0	0	0	1	chr12	IFT81	IFT81	rev	110570441	110566754	+	0.418238
chr12|IFT81:110573242|IFT81:110572752|rev|+	0	0	0	0	2	0	0	0	0	0	0	0	0	0	0	0	0	0	0	0	1	chr12	IFT81	IFT81	rev	110573242	110572752	+	0.418238
chr12|IFT81:110581350|IFT81:110566754|rev|+	0	0	1	0	0	0	0	0	0	0	0	0	0	0	0	0	0	0	0	0	1	chr12	IFT81	IFT81	rev	110581350	110566754	+	0.418238
chr12|IFT81:110584853|IFT81:110566754|rev|+	0	0	0	0	0	0	0	0	0	0	0	0	0	0	0	0	3	0	0	0	1	chr12	IFT81	IFT81	rev	110584853	110566754	+	0.418238
chr12|IPO8:30809617|IPO8:30819185|rev|-	0	0	0	0	0	0	0	0	0	0	1	0	0	0	0	0	0	0	0	0	1	chr12	IPO8	IPO8	rev	30809617	30819185	-	0.418238
chr12|IPO8:30814074|IPO8:30819185|rev|-	0	0	0	0	0	0	0	0	0	0	0	0	1	0	0	0	0	0	0	0	1	chr12	IPO8	IPO8	rev	30814074	30819185	-	0.418238
chr12|IPO8:30815260|IPO8:30827687|rev|-	0	0	0	4	0	0	0	0	0	0	0	0	0	0	0	0	0	0	0	0	1	chr12	IPO8	IPO8	rev	30815260	30827687	-	0.418238
chr12|IPO8:30822116|IPO8:30837391|rev|-	0	0	0	0	0	0	0	0	0	0	0	0	0	0	0	0	0	3	0	0	1	chr12	IPO8	IPO8	rev	30822116	30837391	-	0.418238
chr12|IQSEC3:250451|IQSEC3:234798|rev|+	0	0	0	0	0	3	0	0	0	0	0	0	0	0	0	0	0	0	0	1	2	chr12	IQSEC3	IQSEC3	rev	250451	234798	+	0.511852
chr12|IQSEC3:250451|IQSEC3:247432|rev|+	0	0	0	0	0	0	0	0	0	1	0	0	0	0	0	0	0	0	0	0	1	chr12	IQSEC3	IQSEC3	rev	250451	247432	+	0.418238
chr12|ITGA7:56094682|ITGA7:56094938|dup|-	0	0	0	0	0	0	0	0	0	0	0	0	0	0	0	0	2	0	0	0	1	chr12	ITGA7	ITGA7	dup	56094682	56094938	-	0.418238
chr12|ITPR2:26564252|ITPR2:26596583|rev|-	0	0	0	0	0	0	0	3	0	0	0	0	0	0	0	0	0	0	0	0	1	chr12	ITPR2	ITPR2	rev	26564252	26596583	-	0.418238
chr12|ITPR2:26634063|ITPR2:26808785|rev|-	0	0	0	2	1	0	0	0	0	0	0	0	0	0	0	0	0	0	0	0	2	chr12	ITPR2	ITPR2	rev	26634063	26808785	-	0.547188
chr12|ITPR2:26703179|ITPR2:26755639|rev|-	0	0	0	0	0	0	0	0	1	0	0	0	0	0	0	0	0	0	0	0	1	chr12	ITPR2	ITPR2	rev	26703179	26755639	-	0.418238
chr12|ITPR2:26731645|ITPR2:26869175|rev|-	0	0	0	0	0	0	0	0	0	0	0	0	0	0	0	0	0	2	0	0	1	chr12	ITPR2	ITPR2	rev	26731645	26869175	-	0.418238
chr12|ITPR2:26748397|ITPR2:26784992|rev|-	0	0	0	0	2	0	0	0	0	0	0	0	0	0	0	0	0	0	0	0	1	chr12	ITPR2	ITPR2	rev	26748397	26784992	-	0.418238
chr12|ITPR2:26780965|ITPR2:26808785|rev|-	0	0	0	0	0	0	0	0	0	0	0	0	0	2	0	0	0	0	0	4	2	chr12	ITPR2	ITPR2	rev	26780965	26808785	-	0.547188
chr12|ITPR2:26806908|ITPR2:26818984|rev|-	0	0	0	0	0	0	0	0	0	0	0	0	0	0	0	0	0	1	0	0	1	chr12	ITPR2	ITPR2	rev	26806908	26818984	-	0.418238
chr12|ITPR2:26806908|ITPR2:26869175|rev|-	3	0	0	0	0	0	0	0	0	0	0	0	0	0	0	0	0	0	0	0	1	chr12	ITPR2	ITPR2	rev	26806908	26869175	-	0.418238
chr12|KDM5A:438000|KDM5A:465703|rev|-	0	0	2	0	0	0	0	0	0	0	0	0	0	0	0	0	0	0	0	3	2	chr12	KDM5A	KDM5A	rev	438000	465703	-	0.569998
chr12|KIAA1033:105535024|KIAA1033:105531663|rev|+	0	0	0	0	0	3	0	0	0	0	0	0	0	0	0	0	0	0	0	0	1	chr12	KIAA1033	KIAA1033	rev	105535024	105531663	+	0.418238
chr12|KIF21A:39750633|KIF21A:39757015|rev|-	0	0	0	0	0	0	0	3	0	0	0	0	0	0	0	0	0	0	0	0	1	chr12	KIF21A	KIF21A	rev	39750633	39757015	-	0.418238
chr12|KIF5A:57972125|KIF5A:57965843|rev|+	0	0	0	0	0	0	0	0	0	0	0	0	0	0	0	0	0	3	0	0	1	chr12	KIF5A	KIF5A	rev	57972125	57965843	+	0.418238
chr12|KNTC1:123058927|KNTC1:123055422|rev|+	0	0	0	0	0	0	0	0	0	0	2	0	0	0	0	0	0	0	0	0	1	chr12	KNTC1	KNTC1	rev	123058927	123055422	+	0.418238
chr12|KSR2:118198815|KSR2:118293383|rev|-	0	0	0	0	0	0	0	0	0	0	0	0	0	0	0	0	3	0	0	0	1	chr12	KSR2	KSR2	rev	118198815	118293383	-	0.418238
chr12|LARP4:50829407|LARP4:50821544|rev|+	2	0	0	0	0	0	0	0	0	0	0	0	0	0	0	0	0	0	0	0	1	chr12	LARP4	LARP4	rev	50829407	50821544	+	0.418238
chr12|LARP4:50835426|LARP4:50821544|rev|+	0	0	0	0	0	0	0	0	0	0	0	0	2	0	0	0	0	0	0	0	1	chr12	LARP4	LARP4	rev	50835426	50821544	+	0.418238
chr12|LARP4:50848200|LARP4:50821544|rev|+	0	0	0	0	0	0	0	0	0	0	0	0	0	0	6	0	0	0	0	0	1	chr12	LARP4	LARP4	rev	50848200	50821544	+	0.418238
chr12|LEMD3:65632594|LEMD3:65612331|rev|+	3	0	0	0	0	0	0	0	0	0	0	0	0	0	0	0	0	0	0	0	1	chr12	LEMD3	LEMD3	rev	65632594	65612331	+	0.418238
chr12|LETMD1:51450285|LETMD1:51449617|rev|+	0	0	0	0	0	0	5	0	0	0	0	0	0	0	0	0	0	0	0	0	1	chr12	LETMD1	LETMD1	rev	51450285	51449617	+	0.418238
chr12|LRP1:57571374|LRP1:57570823|rev|+	0	0	0	0	0	0	0	0	0	0	2	0	0	0	0	3	0	0	0	0	2	chr12	LRP1	LRP1	rev	57571374	57570823	+	0.569998
chr12|LRP6:12283716|LRP6:12303972|rev|-	0	0	0	0	0	0	0	0	0	2	0	0	0	0	0	0	0	0	0	0	1	chr12	LRP6	LRP6	rev	12283716	12303972	-	0.418238
chr12|LRP6:12311762|LRP6:12315353|rev|-	0	0	0	0	0	0	0	0	0	0	0	0	0	0	2	0	0	0	0	0	1	chr12	LRP6	LRP6	rev	12311762	12315353	-	0.418238
chr12|LRP6:12332743|LRP6:12340053|rev|-	0	0	0	4	4	0	0	0	0	0	0	0	0	0	0	0	0	0	0	0	2	chr12	LRP6	LRP6	rev	12332743	12340053	-	0.584667
chr12|LRP6:12397195|LRP6:12397589|dup|-	0	0	0	1	0	0	0	0	0	0	0	0	0	0	2	0	2	0	0	0	3	chr12	LRP6	LRP6	dup	12397195	12397589	-	0.749783
chr12|LRRC43:122670847|LRRC43:122669065|rev|+	0	0	0	0	0	0	0	0	0	0	0	0	0	0	0	0	0	2	0	0	1	chr12	LRRC43	LRRC43	rev	122670847	122669065	+	0.418238
chr12|LRRC43:122674915|LRRC43:122669065|rev|+	0	0	0	0	0	0	0	0	0	1	0	0	0	0	0	0	0	0	0	0	1	chr12	LRRC43	LRRC43	rev	122674915	122669065	+	0.418238
chr12|LRRK2:40643747|LRRK2:40626075|rev|+	0	0	0	0	0	0	0	0	0	0	1	0	0	0	0	0	0	0	0	0	1	chr12	LRRK2	LRRK2	rev	40643747	40626075	+	0.418238
chr12|LRRK2:40668795|LRRK2:40651049|rev|+	0	0	0	0	0	0	0	0	0	0	0	0	0	1	0	0	0	0	0	0	1	chr12	LRRK2	LRRK2	rev	40668795	40651049	+	0.418238
chr12|LRRK2:40697936|LRRK2:40696590|rev|+	0	3	0	2	0	0	0	0	0	4	0	0	0	0	0	0	0	0	0	0	3	chr12	LRRK2	LRRK2	rev	40697936	40696590	+	0.7533
chr12|M6PR:9096000|M6PR:9096506|rev|-	7	0	0	0	0	0	0	0	0	0	0	0	0	0	0	0	0	0	0	0	1	chr12	M6PR	M6PR	rev	9096000	9096506	-	0.418238
chr12|MDM1:68696399|MDM1:68696652|dup|-	0	0	0	0	1	0	0	0	0	0	0	0	0	0	0	0	0	0	0	0	1	chr12	MDM1	MDM1	dup	68696399	68696652	-	0.418238
chr12|MED13L:116434280|MED13L:116435035|rev|-	0	0	0	0	0	0	0	0	0	0	0	0	0	0	0	0	2	0	0	0	1	chr12	MED13L	MED13L	rev	116434280	116435035	-	0.418238
chr12|METTL25:82828503|METTL25:82780581|rev|+	0	0	0	0	0	2	0	0	0	0	0	0	0	0	0	0	0	0	0	0	1	chr12	METTL25	METTL25	rev	82828503	82780581	+	0.418238
chr12|MON2:62895478|MON2:62877949|rev|+	0	0	0	0	0	0	0	0	1	0	0	0	0	0	0	0	0	0	0	0	1	chr12	MON2	MON2	rev	62895478	62877949	+	0.418238
chr12|MON2:62895478|MON2:62892698|rev|+	0	0	0	0	0	0	0	0	0	0	2	0	0	0	0	0	0	0	0	0	1	chr12	MON2	MON2	rev	62895478	62892698	+	0.418238
chr12|MON2:62949972|MON2:62887694|rev|+	0	0	0	0	0	0	0	0	0	0	0	0	0	0	0	0	0	1	0	0	1	chr12	MON2	MON2	rev	62949972	62887694	+	0.418238
chr12|MON2:62974200|MON2:62949773|rev|+	0	0	0	1	0	0	0	0	0	0	0	0	0	0	0	0	0	0	0	0	1	chr12	MON2	MON2	rev	62974200	62949773	+	0.418238
chr12|MPHOSPH9:123645327|MPHOSPH9:123665757|rev|-	0	0	0	0	0	0	0	0	0	0	2	0	0	0	0	0	0	0	0	0	1	chr12	MPHOSPH9	MPHOSPH9	rev	123645327	123665757	-	0.418238
chr12|MPHOSPH9:123651201|MPHOSPH9:123682881|rev|-	0	0	0	0	0	0	0	0	0	0	0	0	0	0	0	0	0	1	0	0	1	chr12	MPHOSPH9	MPHOSPH9	rev	123651201	123682881	-	0.418238
chr12|MPHOSPH9:123678932|MPHOSPH9:123679148|dup|-	0	0	0	0	0	0	0	0	0	0	0	0	0	0	0	0	0	0	0	2	1	chr12	MPHOSPH9	MPHOSPH9	dup	123678932	123679148	-	0.418238
chr12|MPHOSPH9:123678932|MPHOSPH9:123682881|rev|-	0	0	0	0	0	0	4	0	0	0	0	0	0	0	0	0	0	2	0	0	2	chr12	MPHOSPH9	MPHOSPH9	rev	123678932	123682881	-	0.121861
chr12|MRPS35:27877119|MRPS35:27867712|rev|+	0	0	5	0	0	3	0	0	0	0	0	0	6	9	0	0	0	3	0	0	5	chr12	MRPS35	MRPS35	rev	27877119	27867712	+	0.287561
chr12|NAA25:112506683|NAA25:112516545|rev|-	0	0	0	0	2	0	0	0	0	0	0	0	0	0	0	0	0	0	0	0	1	chr12	NAA25	NAA25	rev	112506683	112516545	-	0.418238
chr12|NAA25:112506683|NAA25:112518938|rev|-	0	0	0	0	0	0	0	0	0	1	0	0	0	0	0	0	0	0	0	0	1	chr12	NAA25	NAA25	rev	112506683	112518938	-	0.418238
chr12|NAA25:112509698|NAA25:112516545|rev|-	0	0	0	1	0	0	0	0	0	0	0	0	0	0	0	0	3	0	0	0	2	chr12	NAA25	NAA25	rev	112509698	112516545	-	0.511852
chr12|NAA25:112513481|NAA25:112516545|rev|-	4	0	0	0	0	0	0	0	0	0	0	0	0	0	0	0	0	0	0	0	1	chr12	NAA25	NAA25	rev	112513481	112516545	-	0.418238
chr12|NAA25:112518863|NAA25:112525605|rev|-	0	0	0	0	0	2	0	0	0	0	0	0	0	0	0	0	0	0	0	0	1	chr12	NAA25	NAA25	rev	112518863	112525605	-	0.418238
chr12|NAV3:78362482|NAV3:78360008|rev|+	0	0	0	0	0	5	0	0	0	0	0	0	0	0	0	0	2	0	0	0	2	chr12	NAV3	NAV3	rev	78362482	78360008	+	0.527428
chr12|NAV3:78388651|NAV3:78360008|rev|+	0	0	0	0	0	0	3	0	0	0	0	0	0	0	0	0	0	0	0	0	1	chr12	NAV3	NAV3	rev	78388651	78360008	+	0.418238
chr12|NAV3:78401225|NAV3:78360008|rev|+	0	0	0	0	0	0	0	0	0	2	0	0	0	0	0	0	0	0	0	0	1	chr12	NAV3	NAV3	rev	78401225	78360008	+	0.418238
chr12|NAV3:78415642|NAV3:78334098|rev|+	0	0	0	0	0	0	0	0	0	3	0	0	0	0	0	0	0	2	0	0	2	chr12	NAV3	NAV3	rev	78415642	78334098	+	0.0965368
chr12|NAV3:78415642|NAV3:78360008|rev|+	0	0	3	0	0	0	0	2	0	0	1	0	0	0	0	0	0	0	0	4	4	chr12	NAV3	NAV3	rev	78415642	78360008	+	0.678033
chr12|NAV3:78415642|NAV3:78400198|rev|+	4	0	0	0	0	0	0	0	0	0	0	0	0	0	0	0	0	0	0	0	1	chr12	NAV3	NAV3	rev	78415642	78400198	+	0.418238
chr12|NAV3:78452895|NAV3:78360008|rev|+	0	0	0	0	0	0	0	0	0	0	0	0	0	0	0	2	0	0	0	0	1	chr12	NAV3	NAV3	rev	78452895	78360008	+	0.418238
chr12|NAV3:78452895|NAV3:78388582|rev|+	0	0	0	0	1	0	0	0	0	0	0	0	0	0	0	0	0	0	0	0	1	chr12	NAV3	NAV3	rev	78452895	78388582	+	0.418238
chr12|NAV3:78562646|NAV3:78443772|rev|+	0	0	0	0	0	0	0	0	0	0	0	0	0	0	0	0	0	0	0	2	1	chr12	NAV3	NAV3	rev	78562646	78443772	+	0.418238
chr12|NAV3:78574825|NAV3:78552982|rev|+	0	2	0	0	0	2	0	0	0	0	0	0	0	6	0	0	0	0	0	3	4	chr12	NAV3	NAV3	rev	78574825	78552982	+	0.845774
chr12|NAV3:78598918|NAV3:78579380|rev|+	0	0	0	0	0	0	6	0	0	0	0	0	0	0	0	0	0	0	0	0	1	chr12	NAV3	NAV3	rev	78598918	78579380	+	0.418238
chr12|NCAPD2:6631203|NCAPD2:6630151|rev|+	0	0	0	0	0	0	0	0	0	0	0	0	0	0	1	0	0	0	0	0	1	chr12	NCAPD2	NCAPD2	rev	6631203	6630151	+	0.418238
chr12|NCOR2:124835132|NCOR2:124841352|rev|-	0	0	0	0	0	0	0	0	0	0	0	0	0	1	0	0	0	0	0	0	1	chr12	NCOR2	NCOR2	rev	124835132	124841352	-	0.418238
chr12|NCOR2:124870290|NCOR2:124979914|rev|-	0	0	0	0	0	0	0	0	0	0	0	0	0	0	0	1	0	0	0	0	1	chr12	NCOR2	NCOR2	rev	124870290	124979914	-	0.418238
chr12|NCOR2:124882664|NCOR2:124934413|rev|-	0	0	0	0	0	0	0	0	0	0	0	0	0	0	0	0	0	0	0	3	1	chr12	NCOR2	NCOR2	rev	124882664	124934413	-	0.418238
chr12|NCOR2:124904502|NCOR2:124915333|rev|-	0	0	0	0	0	0	0	0	0	0	0	0	0	0	0	0	7	0	0	0	1	chr12	NCOR2	NCOR2	rev	124904502	124915333	-	0.418238
chr12|NCOR2:124904502|NCOR2:124922542|rev|-	0	0	0	0	0	3	0	0	0	0	0	0	0	0	0	0	0	0	0	0	1	chr12	NCOR2	NCOR2	rev	124904502	124922542	-	0.418238
chr12|NCOR2:124904502|NCOR2:124934413|rev|-	0	0	0	0	0	3	0	0	0	0	0	0	0	0	0	0	0	0	0	0	1	chr12	NCOR2	NCOR2	rev	124904502	124934413	-	0.418238
chr12|NCOR2:124922475|NCOR2:124979914|rev|-	0	0	0	0	0	0	0	0	1	0	0	0	0	0	0	0	0	0	0	0	1	chr12	NCOR2	NCOR2	rev	124922475	124979914	-	0.418238
chr12|NCOR2:124950718|NCOR2:124979914|rev|-	0	0	0	0	0	0	0	0	0	0	0	0	0	0	0	0	0	0	0	2	1	chr12	NCOR2	NCOR2	rev	124950718	124979914	-	0.418238
chr12|NCOR2:124968141|NCOR2:124979914|rev|-	0	0	0	0	0	0	0	0	0	0	1	0	0	0	0	0	0	0	0	0	1	chr12	NCOR2	NCOR2	rev	124968141	124979914	-	0.418238
chr12|NDUFA9:4794491|NDUFA9:4766913|rev|+	0	0	0	3	0	0	0	0	0	0	0	0	0	0	0	0	0	0	0	0	1	chr12	NDUFA9	NDUFA9	rev	4794491	4766913	+	0.418238
chr12|NELL2:44913787|NELL2:44926504|rev|-	0	0	0	0	2	0	0	4	0	0	0	0	0	0	0	0	0	0	0	0	2	chr12	NELL2	NELL2	rev	44913787	44926504	-	0.547188
chr12|NELL2:45000951|NELL2:45108524|rev|-	0	0	0	0	0	0	0	0	1	0	0	0	0	0	0	0	0	0	0	0	1	chr12	NELL2	NELL2	rev	45000951	45108524	-	0.418238
chr12|NELL2:45059266|NELL2:45108524|rev|-	0	0	0	0	0	3	0	0	0	0	0	0	0	0	0	0	5	0	0	0	2	chr12	NELL2	NELL2	rev	45059266	45108524	-	0.56236
chr12|NELL2:45097508|NELL2:45173805|rev|-	3	1	0	0	0	0	0	0	0	0	0	0	0	0	0	0	0	0	0	0	2	chr12	NELL2	NELL2	rev	45097508	45173805	-	0.173266
chr12|NELL2:45168529|NELL2:45173805|rev|-	0	1	0	0	0	0	0	9	0	0	0	0	0	0	0	0	0	0	0	0	2	chr12	NELL2	NELL2	rev	45168529	45173805	-	0.450399
chr12|NOS1:117669766|NOS1:117724071|rev|-	0	0	0	0	0	0	0	0	0	1	0	0	0	0	0	0	0	0	0	0	1	chr12	NOS1	NOS1	rev	117669766	117724071	-	0.418238
chr12|NR2C1:95418925|NR2C1:95443009|rev|-	0	0	0	0	0	0	0	0	0	0	0	0	0	1	0	0	0	0	0	0	1	chr12	NR2C1	NR2C1	rev	95418925	95443009	-	0.418238
chr12|NR2C1:95451328|NR2C1:95451654|rev|-	0	0	0	0	0	0	0	0	0	0	1	0	0	0	0	0	0	0	0	0	1	chr12	NR2C1	NR2C1	rev	95451328	95451654	-	0.418238
chr12|NT5DC3:104200099|NT5DC3:104208899|rev|-	0	0	0	0	2	0	0	0	0	0	0	0	0	0	0	0	0	0	0	0	1	chr12	NT5DC3	NT5DC3	rev	104200099	104208899	-	0.418238
chr12|NUAK1:106464551|NUAK1:106480663|rev|-	0	0	0	0	0	0	0	0	0	0	0	0	0	0	0	0	0	1	0	0	1	chr12	NUAK1	NUAK1	rev	106464551	106480663	-	0.418238
chr12|NUP107:69109520|NUP107:69090598|rev|+	0	3	0	0	0	0	0	0	0	0	0	0	0	0	0	0	0	0	0	0	1	chr12	NUP107	NUP107	rev	69109520	69090598	+	0.418238
chr12|NUP107:69119576|NUP107:69109406|rev|+	0	0	0	0	0	0	0	0	1	0	0	0	0	0	0	0	0	0	0	2	2	chr12	NUP107	NUP107	rev	69119576	69109406	+	0.547188
chr12|NUP107:69129124|NUP107:69090598|rev|+	0	0	0	0	0	0	0	0	0	0	0	0	0	0	0	0	0	0	0	4	1	chr12	NUP107	NUP107	rev	69129124	69090598	+	0.418238
chr12|NUP107:69129124|NUP107:69127231|rev|+	0	0	0	0	0	3	0	0	0	0	0	0	0	0	0	0	0	0	0	0	1	chr12	NUP107	NUP107	rev	69129124	69127231	+	0.418238
chr12|OSBPL8:76844630|OSBPL8:76881398|rev|-	0	0	0	0	0	0	0	0	0	1	0	0	0	0	0	0	0	0	0	0	1	chr12	OSBPL8	OSBPL8	rev	76844630	76881398	-	0.418238
chr12|OTOGL:80665590|OTOGL:80655748|rev|+	0	0	0	0	0	0	0	0	0	0	2	0	0	0	0	0	0	0	0	0	1	chr12	OTOGL	OTOGL	rev	80665590	80655748	+	0.418238
chr12|OTOGL:80672946|OTOGL:80623036|rev|+	0	0	0	0	0	0	0	0	0	0	0	0	0	4	0	0	0	0	0	0	1	chr12	OTOGL	OTOGL	rev	80672946	80623036	+	0.418238
chr12|OTOGL:80714480|OTOGL:80704390|rev|+	0	0	0	0	0	0	0	0	0	0	1	0	0	0	0	0	0	0	0	0	1	chr12	OTOGL	OTOGL	rev	80714480	80704390	+	0.418238
chr12|OTOGL:80717620|OTOGL:80707255|rev|+	0	0	0	0	0	0	0	0	1	0	0	0	0	0	0	0	0	0	0	0	1	chr12	OTOGL	OTOGL	rev	80717620	80707255	+	0.418238
chr12|OTOGL:80747290|OTOGL:80665427|rev|+	0	0	0	0	0	0	2	0	0	0	0	0	0	0	0	0	0	0	0	0	1	chr12	OTOGL	OTOGL	rev	80747290	80665427	+	0.418238
chr12|P2RX7:121598777|P2RX7:121592587|rev|+	0	0	0	0	0	0	0	0	0	0	0	0	0	0	0	0	1	0	0	0	1	chr12	P2RX7	P2RX7	rev	121598777	121592587	+	0.418238
chr12|PITPNM2:123488940|PITPNM2:123490095|rev|-	0	0	0	0	0	0	0	0	0	0	0	0	0	0	0	0	3	0	0	0	1	chr12	PITPNM2	PITPNM2	rev	123488940	123490095	-	0.418238
chr12|PITPNM2:123497159|PITPNM2:123498589|rev|-	0	0	0	0	0	0	0	0	0	0	0	2	0	0	0	0	0	0	0	0	1	chr12	PITPNM2	PITPNM2	rev	123497159	123498589	-	0.418238
chr12|PLEKHA5:19410471|PLEKHA5:19406873|rev|+	0	1	0	0	0	0	0	0	0	3	0	0	0	0	0	0	0	0	0	0	2	chr12	PLEKHA5	PLEKHA5	rev	19410471	19406873	+	0.511852
chr12|PLEKHA5:19413955|PLEKHA5:19407978|rev|+	0	0	0	1	0	0	0	0	0	0	0	0	0	0	0	0	0	0	0	0	1	chr12	PLEKHA5	PLEKHA5	rev	19413955	19407978	+	0.418238
chr12|PLEKHA5:19418784|PLEKHA5:19406873|rev|+	0	0	0	0	0	0	0	0	0	0	0	0	0	2	0	0	0	0	0	5	2	chr12	PLEKHA5	PLEKHA5	rev	19418784	19406873	+	0.527428
chr12|PLEKHA5:19436679|PLEKHA5:19436213|dup|+	0	0	0	5	0	0	0	0	0	0	0	0	0	0	0	0	0	0	0	0	1	chr12	PLEKHA5	PLEKHA5	dup	19436679	19436213	+	0.418238
chr12|PLEKHA5:19444631|PLEKHA5:19436213|rev|+	0	0	1	0	0	0	0	0	0	0	0	0	0	0	0	0	0	0	0	0	1	chr12	PLEKHA5	PLEKHA5	rev	19444631	19436213	+	0.418238
chr12|PLEKHA5:19472990|PLEKHA5:19285326|rev|+	0	0	0	0	0	0	0	0	0	2	0	0	0	0	0	0	0	0	0	0	1	chr12	PLEKHA5	PLEKHA5	rev	19472990	19285326	+	0.418238
chr12|PLEKHA5:19489550|PLEKHA5:19422703|rev|+	0	0	0	0	0	0	0	0	0	0	0	0	1	0	0	0	0	0	0	0	1	chr12	PLEKHA5	PLEKHA5	rev	19489550	19422703	+	0.418238
chr12|PLEKHA5:19501453|PLEKHA5:19473495|rev|+	0	0	0	0	0	0	0	0	0	0	0	0	0	0	1	0	0	0	0	0	1	chr12	PLEKHA5	PLEKHA5	rev	19501453	19473495	+	0.418238
chr12|PLEKHA5:19501453|PLEKHA5:19496256|rev|+	0	2	0	0	0	0	0	0	0	0	0	0	0	0	0	0	0	0	0	0	1	chr12	PLEKHA5	PLEKHA5	rev	19501453	19496256	+	0.418238
chr12|PLEKHA5:19506936|PLEKHA5:19489448|rev|+	1	0	0	0	0	0	0	0	0	0	0	0	0	0	0	0	0	0	0	0	1	chr12	PLEKHA5	PLEKHA5	rev	19506936	19489448	+	0.418238
chr12|PLEKHA5:19514640|PLEKHA5:19511161|rev|+	3	0	0	0	0	0	0	0	0	0	0	0	0	0	0	0	0	0	0	0	1	chr12	PLEKHA5	PLEKHA5	rev	19514640	19511161	+	0.418238
chr12|PLEKHA5:19519043|PLEKHA5:19501332|rev|+	0	0	0	1	0	0	0	0	0	0	0	0	0	0	0	0	0	0	0	0	1	chr12	PLEKHA5	PLEKHA5	rev	19519043	19501332	+	0.418238
chr12|PLEKHA5:19522732|PLEKHA5:19514515|rev|+	0	0	0	2	0	0	0	0	0	0	0	0	0	0	0	0	0	0	0	0	1	chr12	PLEKHA5	PLEKHA5	rev	19522732	19514515	+	0.418238
chr12|PLXNC1:94580249|PLXNC1:94562928|rev|+	0	0	0	0	1	0	1	0	0	0	0	0	0	0	0	0	0	0	0	0	2	chr12	PLXNC1	PLXNC1	rev	94580249	94562928	+	0.584667
chr12|PLXNC1:94659001|PLXNC1:94631439|rev|+	0	0	0	0	0	0	0	0	0	0	0	0	0	2	0	0	0	0	0	0	1	chr12	PLXNC1	PLXNC1	rev	94659001	94631439	+	0.418238
chr12|POC1B:89885712|POC1B:89891119|rev|-	0	0	0	0	0	0	0	0	0	0	0	0	0	0	0	0	0	2	0	0	1	chr12	POC1B	POC1B	rev	89885712	89891119	-	0.418238
chr12|PPFIA2:81675035|PPFIA2:81688814|rev|-	0	0	0	0	0	0	0	2	0	0	0	0	0	0	0	0	0	0	0	0	1	chr12	PPFIA2	PPFIA2	rev	81675035	81688814	-	0.418238
chr12|PPFIA2:81675035|PPFIA2:81799682|rev|-	0	0	0	0	0	0	0	5	0	0	0	0	0	0	0	0	0	0	0	0	1	chr12	PPFIA2	PPFIA2	rev	81675035	81799682	-	0.418238
chr12|PPFIA2:81688613|PPFIA2:81693161|rev|-	0	0	0	0	0	0	0	3	0	1	0	0	0	0	0	0	0	0	0	0	2	chr12	PPFIA2	PPFIA2	rev	81688613	81693161	-	0.511852
chr12|PPFIA2:81688613|PPFIA2:81762973|rev|-	0	0	0	0	0	0	0	0	0	0	0	0	0	0	0	2	0	0	0	0	1	chr12	PPFIA2	PPFIA2	rev	81688613	81762973	-	0.418238
chr12|PPFIA2:81688613|PPFIA2:81778023|rev|-	0	0	0	3	0	0	0	0	1	0	0	0	0	0	0	0	0	0	0	0	2	chr12	PPFIA2	PPFIA2	rev	81688613	81778023	-	0.511852
chr12|PPFIA2:81719555|PPFIA2:81734987|rev|-	0	0	0	0	0	0	0	0	0	2	0	0	0	0	0	0	0	0	0	0	1	chr12	PPFIA2	PPFIA2	rev	81719555	81734987	-	0.418238
chr12|PPFIA2:81719555|PPFIA2:81768547|rev|-	0	0	3	0	0	0	0	0	0	0	0	0	0	0	0	0	0	0	0	0	1	chr12	PPFIA2	PPFIA2	rev	81719555	81768547	-	0.418238
chr12|PPFIA2:81719555|PPFIA2:81778023|rev|-	0	0	0	0	1	0	0	0	0	0	0	0	0	0	0	0	0	0	0	0	1	chr12	PPFIA2	PPFIA2	rev	81719555	81778023	-	0.418238
chr12|PPFIA2:81768412|PPFIA2:81778023|rev|-	0	0	0	0	0	0	0	0	0	0	0	0	0	0	0	0	3	0	0	0	1	chr12	PPFIA2	PPFIA2	rev	81768412	81778023	-	0.418238
chr12|PPFIBP1:27788048|PPFIBP1:27786294|rev|+	0	0	0	0	1	0	0	0	0	0	0	0	0	0	0	0	2	0	0	0	2	chr12	PPFIBP1	PPFIBP1	rev	27788048	27786294	+	0.121861
chr12|PPFIBP1:27820253|PPFIBP1:27807654|rev|+	0	0	0	0	0	1	0	0	0	0	0	0	0	0	0	0	0	0	0	0	1	chr12	PPFIBP1	PPFIBP1	rev	27820253	27807654	+	0.418238
chr12|PPFIBP1:27825416|PPFIBP1:27813816|rev|+	0	0	0	0	2	0	0	0	0	0	0	0	0	0	0	0	0	0	0	0	1	chr12	PPFIBP1	PPFIBP1	rev	27825416	27813816	+	0.418238
chr12|PPHLN1:42787491|PPHLN1:42745686|rev|+	0	0	0	0	0	0	0	0	2	0	0	0	0	0	0	0	0	0	0	0	1	chr12	PPHLN1	PPHLN1	rev	42787491	42745686	+	0.418238
chr12|PPHLN1:42792796|PPHLN1:42745686|rev|+	0	2	0	0	0	0	0	0	0	0	0	0	0	0	0	0	0	0	0	0	1	chr12	PPHLN1	PPHLN1	rev	42792796	42745686	+	0.418238
chr12|PPHLN1:42792796|PPHLN1:42748962|rev|+	0	0	3	4	0	0	0	3	0	0	0	0	0	0	0	0	5	0	0	0	4	chr12	PPHLN1	PPHLN1	rev	42792796	42748962	+	0.58104
chr12|PPM1H:63060957|PPM1H:63087779|rev|-	0	0	0	0	0	0	0	0	0	0	0	0	0	0	0	0	2	0	0	0	1	chr12	PPM1H	PPM1H	rev	63060957	63087779	-	0.418238
chr12|PPM1H:63060957|PPM1H:63114069|rev|-	0	0	0	0	0	0	0	5	0	0	0	0	0	0	0	0	0	0	0	0	1	chr12	PPM1H	PPM1H	rev	63060957	63114069	-	0.418238
chr12|PPP1R12A:80211173|PPP1R12A:80215970|rev|-	0	0	0	0	0	0	0	0	1	0	3	0	0	0	0	0	0	0	0	0	2	chr12	PPP1R12A	PPP1R12A	rev	80211173	80215970	-	0.173266
chr12|PRDM4:108136973|PRDM4:108140201|rev|-	0	0	0	0	0	0	0	5	0	0	3	0	0	0	0	11	0	2	0	9	5	chr12	PRDM4	PRDM4	rev	108136973	108140201	-	0.828884
chr12|PRH1-PRR4:10999643|PRH1-PRR4:11035695|rev|-	1	0	0	0	0	0	0	0	0	0	0	0	0	0	0	0	0	0	0	0	1	chr12	PRH1-PRR4	PRH1-PRR4	rev	10999643	11035695	-	0.418238
chr12|PRICKLE1:42858196|PRICKLE1:42864161|rev|-	0	0	5	0	0	0	0	0	0	0	0	0	0	0	0	0	0	0	0	0	1	chr12	PRICKLE1	PRICKLE1	rev	42858196	42864161	-	0.418238
chr12|PTGES3:57059987|PTGES3:57064148|rev|-	0	0	0	0	0	0	0	0	0	0	0	0	0	0	1	0	0	0	0	0	1	chr12	PTGES3	PTGES3	rev	57059987	57064148	-	0.418238
chr12|PTPN11:112893867|PTPN11:112888121|rev|+	0	0	1	0	0	0	0	0	0	0	0	0	0	0	0	0	0	0	0	0	1	chr12	PTPN11	PTPN11	rev	112893867	112888121	+	0.418238
chr12|PTPRR:71050483|PTPRR:71056385|rev|-	0	0	2	0	0	0	0	0	0	0	0	0	0	0	0	0	0	0	0	0	1	chr12	PTPRR	PTPRR	rev	71050483	71056385	-	0.418238
chr12|PTPRR:71077906|PTPRR:71078563|rev|-	0	2	0	0	0	0	0	0	0	0	0	0	0	0	0	0	0	0	0	0	1	chr12	PTPRR	PTPRR	rev	71077906	71078563	-	0.418238
chr12|PTPRR:71077906|PTPRR:71095103|rev|-	0	0	0	2	0	0	0	0	3	0	0	0	0	0	0	0	0	0	0	8	3	chr12	PTPRR	PTPRR	rev	71077906	71095103	-	0.623228
chr12|PTPRR:71139597|PTPRR:71155406|rev|-	0	0	0	0	0	0	0	0	0	0	0	0	0	2	0	0	0	0	0	0	1	chr12	PTPRR	PTPRR	rev	71139597	71155406	-	0.418238
chr12|R3HDM2:57682639|R3HDM2:57690334|rev|-	0	0	0	0	0	0	3	0	0	0	0	0	0	0	0	0	0	0	0	0	1	chr12	R3HDM2	R3HDM2	rev	57682639	57690334	-	0.418238
chr12|RAB3IP:70195501|RAB3IP:70193988|rev|+	0	0	0	0	8	0	0	0	5	0	0	0	8	0	0	0	0	14	0	0	4	chr12	RAB3IP	RAB3IP	rev	70195501	70193988	+	0.919488
chr12|RASSF8:26220646|RASSF8:26208211|rev|+	0	0	0	4	0	0	0	4	0	0	0	0	0	0	0	0	1	0	0	0	3	chr12	RASSF8	RASSF8	rev	26220646	26208211	+	0.10722
chr12|RECQL:21629844|RECQL:21652549|rev|-	1	0	0	0	0	0	0	0	0	0	0	0	0	0	0	0	0	0	0	0	1	chr12	RECQL	RECQL	rev	21629844	21652549	-	0.418238
chr12|RFX4:107109322|RFX4:107080661|rev|+	0	0	0	0	0	0	0	0	0	0	0	0	0	0	0	0	0	0	0	4	1	chr12	RFX4	RFX4	rev	107109322	107080661	+	0.418238
chr12|RFX4:107114654|RFX4:107080661|rev|+	0	0	0	0	0	0	0	0	0	0	0	0	0	0	0	1	0	0	0	0	1	chr12	RFX4	RFX4	rev	107114654	107080661	+	0.418238
chr12|RHOF:122218777|RHOF:122219098|rev|-	0	0	0	0	0	1	0	0	0	0	0	0	0	0	0	0	0	0	0	0	1	chr12	RHOF	RHOF	rev	122218777	122219098	-	0.418238
chr12|RIC8B:107237725|RIC8B:107219503|rev|+	0	0	0	0	0	0	0	0	0	0	0	0	0	0	0	0	1	0	0	0	1	chr12	RIC8B	RIC8B	rev	107237725	107219503	+	0.418238
chr12|RIC8B:107245372|RIC8B:107219503|rev|+	0	2	0	0	0	0	0	0	0	0	0	0	0	0	0	0	0	0	0	0	1	chr12	RIC8B	RIC8B	rev	107245372	107219503	+	0.418238
chr12|RIC8B:107245372|RIC8B:107236366|rev|+	0	0	0	1	0	0	0	0	0	0	0	0	0	0	0	0	0	0	0	0	1	chr12	RIC8B	RIC8B	rev	107245372	107236366	+	0.418238
chr12|RIC8B:107254190|RIC8B:107236366|rev|+	0	0	0	0	0	0	0	0	0	0	0	0	0	0	0	0	0	2	0	0	1	chr12	RIC8B	RIC8B	rev	107254190	107236366	+	0.418238
chr12|RILPL1:123983090|RILPL1:123984083|rev|-	9	0	0	2	0	0	0	0	0	0	0	0	0	0	0	0	15	0	0	0	3	chr12	RILPL1	RILPL1	rev	123983090	123984083	-	0.120742
chr12|RIMBP2:130884223|RIMBP2:130907106|rev|-	0	0	0	0	0	0	0	0	0	0	0	0	0	0	3	0	0	0	0	0	1	chr12	RIMBP2	RIMBP2	rev	130884223	130907106	-	0.418238
chr12|RIMBP2:130884223|RIMBP2:130912882|rev|-	0	0	1	0	0	0	0	0	0	0	2	1	0	0	0	0	0	0	0	0	3	chr12	RIMBP2	RIMBP2	rev	130884223	130912882	-	0.228647
chr12|RMST:97924637|RMST:97886238|rev|+	0	0	0	0	0	0	0	0	1	0	0	0	0	0	0	0	0	0	0	4	2	chr12	RMST	RMST	rev	97924637	97886238	+	0.490114
chr12|RNF10:120995485|RNF10:120995084|rev|+	0	0	0	0	5	0	0	0	0	0	0	0	0	0	0	0	0	0	0	0	1	chr12	RNF10	RNF10	rev	120995485	120995084	+	0.418238
chr12|RNF10:121004783|RNF10:120992520|rev|+	0	0	0	0	0	0	0	0	0	0	0	0	1	0	0	0	0	0	0	0	1	chr12	RNF10	RNF10	rev	121004783	120992520	+	0.418238
chr12|RNF10:121004783|RNF10:120995084|rev|+	0	0	0	0	0	0	0	0	0	0	0	0	0	0	0	0	0	0	0	1	1	chr12	RNF10	RNF10	rev	121004783	120995084	+	0.418238
chr12|RNF10:121009094|RNF10:120995084|rev|+	0	0	0	0	0	0	0	7	0	0	0	0	0	0	0	0	0	0	0	0	1	chr12	RNF10	RNF10	rev	121009094	120995084	+	0.418238
chr12|RNF10:121009094|RNF10:121002874|rev|+	0	0	0	0	2	0	0	0	0	0	0	0	0	0	0	0	0	1	0	0	2	chr12	RNF10	RNF10	rev	121009094	121002874	+	0.547188
chr12|RNF34:121855714|RNF34:121840544|rev|+	0	0	0	0	0	0	0	0	0	0	0	0	0	0	0	0	0	0	0	3	1	chr12	RNF34	RNF34	rev	121855714	121840544	+	0.418238
chr12|RNF34:121855714|RNF34:121853961|rev|+	0	0	2	0	0	0	0	0	0	0	0	0	0	0	0	0	0	0	0	0	1	chr12	RNF34	RNF34	rev	121855714	121853961	+	0.418238
chr12|RNFT2:117274087|RNFT2:117271596|rev|+	0	0	0	0	0	0	0	0	0	0	0	0	0	3	0	0	0	0	0	0	1	chr12	RNFT2	RNFT2	rev	117274087	117271596	+	0.418238
chr12|SART3:108938914|SART3:108942990|rev|-	0	0	0	0	1	0	0	0	0	0	0	0	0	0	0	0	0	0	0	0	1	chr12	SART3	SART3	rev	108938914	108942990	-	0.418238
chr12|SBNO1:123818599|SBNO1:123832680|rev|-	0	0	0	0	0	0	0	5	0	0	0	0	0	0	0	0	0	0	0	0	1	chr12	SBNO1	SBNO1	rev	123818599	123832680	-	0.418238
chr12|SCAF11:46319924|SCAF11:46322642|dup|-	0	0	0	2	0	0	0	0	0	0	0	0	0	0	0	0	0	0	0	0	1	chr12	SCAF11	SCAF11	dup	46319924	46322642	-	0.418238
chr12|SCARB1:125270902|SCARB1:125302253|rev|-	0	0	0	0	1	0	0	0	0	0	0	0	0	0	0	0	0	0	0	0	1	chr12	SCARB1	SCARB1	rev	125270902	125302253	-	0.418238
chr12|SCN8A:52081003|SCN8A:52077957|rev|+	1	1	0	2	0	0	0	0	1	0	0	0	2	0	0	0	1	0	0	0	6	chr12	SCN8A	SCN8A	rev	52081003	52077957	+	0.235884
chr12|SCN8A:52100499|SCN8A:52077957|rev|+	0	0	0	0	1	0	0	0	0	0	0	0	0	0	0	0	0	0	0	0	1	chr12	SCN8A	SCN8A	rev	52100499	52077957	+	0.418238
chr12|SCN8A:52145377|SCN8A:52139686|rev|+	0	4	5	0	0	0	0	0	0	0	2	0	0	0	0	2	3	0	0	5	6	chr12	SCN8A	SCN8A	rev	52145377	52139686	+	0.454462
chr12|SCYL2:100691953|SCYL2:100676720|rev|+	2	0	0	0	0	0	0	0	0	2	0	0	0	0	0	0	0	0	0	0	2	chr12	SCYL2	SCYL2	rev	100691953	100676720	+	0.584667
chr12|SFSWAP:132241189|SFSWAP:132237667|rev|+	0	0	0	0	0	0	0	0	0	0	1	0	0	0	0	0	0	0	0	0	1	chr12	SFSWAP	SFSWAP	rev	132241189	132237667	+	0.418238
chr12|SH2B3:111856681|SH2B3:111855922|dup|+	0	0	0	0	0	0	0	0	0	0	0	0	0	1	0	0	0	0	0	3	2	chr12	SH2B3	SH2B3	dup	111856681	111855922	+	0.511852
chr12|SLC11A2:51375421|SLC11A2:51404549|rev|-	0	0	0	1	0	0	0	0	0	0	0	0	0	0	0	0	0	0	0	0	1	chr12	SLC11A2	SLC11A2	rev	51375421	51404549	-	0.418238
chr12|SLC11A2:51398570|SLC11A2:51404549|rev|-	0	1	0	0	0	0	0	0	0	0	0	0	0	0	0	0	0	0	0	0	1	chr12	SLC11A2	SLC11A2	rev	51398570	51404549	-	0.418238
chr12|SLC15A4:129283803|SLC15A4:129299615|rev|-	0	1	0	0	0	0	0	0	0	0	0	0	0	0	0	0	0	0	0	0	1	chr12	SLC15A4	SLC15A4	rev	129283803	129299615	-	0.418238
chr12|SLC15A4:129293332|SLC15A4:129299615|rev|-	0	0	0	0	0	0	0	7	1	0	0	0	0	0	0	0	3	0	0	0	3	chr12	SLC15A4	SLC15A4	rev	129293332	129299615	-	0.594538
chr12|SLC15A4:129299319|SLC15A4:129299615|dup|-	0	1	0	0	0	0	0	0	0	0	0	0	0	0	0	0	4	0	0	0	2	chr12	SLC15A4	SLC15A4	dup	129299319	129299615	-	0.214045
chr12|SLC24A6:113758135|SLC24A6:113759153|rev|-	0	0	0	0	0	0	0	7	0	0	0	0	2	0	0	0	0	0	0	0	2	chr12	SLC24A6	SLC24A6	rev	113758135	113759153	-	0.195089
chr12|SLC2A13:40223904|SLC2A13:40265763|rev|-	0	0	0	0	0	0	2	0	0	0	0	0	0	0	0	0	0	0	0	0	1	chr12	SLC2A13	SLC2A13	rev	40223904	40265763	-	0.418238
chr12|SLC2A13:40422102|SLC2A13:40442012|rev|-	0	0	0	4	0	0	0	0	0	0	0	0	0	0	0	0	0	0	0	0	1	chr12	SLC2A13	SLC2A13	rev	40422102	40442012	-	0.418238
chr12|SLC38A1:46622935|SLC38A1:46637097|rev|-	2	0	0	8	0	4	0	0	0	0	11	0	0	0	0	0	0	0	0	0	4	chr12	SLC38A1	SLC38A1	rev	46622935	46637097	-	0.419784
chr12|SLC38A1:46633461|SLC38A1:46637097|rev|-	0	0	0	7	0	0	0	0	0	0	0	0	0	0	0	4	0	0	0	0	2	chr12	SLC38A1	SLC38A1	rev	46633461	46637097	-	0.558491
chr12|SLC41A2:105238249|SLC41A2:105289123|rev|-	1	0	0	0	0	0	0	0	2	0	0	0	3	3	0	0	4	0	0	4	6	chr12	SLC41A2	SLC41A2	rev	105238249	105289123	-	0.866772
chr12|SLC41A2:105238249|SLC41A2:105322472|rev|-	0	0	0	0	0	0	0	3	0	0	0	0	0	0	0	0	0	0	0	0	1	chr12	SLC41A2	SLC41A2	rev	105238249	105322472	-	0.418238
chr12|SLC41A2:105255068|SLC41A2:105289123|rev|-	0	0	0	0	0	0	0	0	0	0	0	0	0	0	0	0	0	0	0	7	1	chr12	SLC41A2	SLC41A2	rev	105255068	105289123	-	0.418238
chr12|SLC41A2:105303432|SLC41A2:105322472|rev|-	0	0	0	0	0	0	0	0	0	0	0	0	0	0	0	0	0	0	0	1	1	chr12	SLC41A2	SLC41A2	rev	105303432	105322472	-	0.418238
chr12|SLC4A8:51847483|SLC4A8:51845907|rev|+	0	0	0	0	0	0	1	0	0	0	0	0	0	0	0	0	0	0	0	0	1	chr12	SLC4A8	SLC4A8	rev	51847483	51845907	+	0.418238
chr12|SLC4A8:51888902|SLC4A8:51865070|rev|+	0	0	1	0	0	0	0	0	0	0	0	0	0	0	0	0	0	0	0	0	1	chr12	SLC4A8	SLC4A8	rev	51888902	51865070	+	0.418238
chr12|SLCO1A2:21445097|SLCO1A2:21459922|rev|-	0	0	0	0	0	0	0	0	0	0	0	0	0	0	6	0	0	0	0	0	1	chr12	SLCO1A2	SLCO1A2	rev	21445097	21459922	-	0.418238
chr12|SMARCC2:56563312|SMARCC2:56565721|rev|-	0	0	0	0	0	0	0	0	0	0	0	0	0	0	0	0	1	0	0	0	1	chr12	SMARCC2	SMARCC2	rev	56563312	56565721	-	0.418238
chr12|SOX5:23757320|SOX5:23818498|rev|-	0	0	0	0	0	0	0	0	0	0	0	0	1	0	0	0	0	0	0	0	1	chr12	SOX5	SOX5	rev	23757320	23818498	-	0.418238
chr12|SPATS2:49893988|SPATS2:49854552|rev|+	0	0	0	0	0	0	0	0	0	0	0	0	0	0	2	0	0	0	0	0	1	chr12	SPATS2	SPATS2	rev	49893988	49854552	+	0.418238
chr12|SPATS2:49893988|SPATS2:49888523|rev|+	3	0	0	0	0	0	0	3	0	0	0	0	0	0	0	0	0	0	0	0	2	chr12	SPATS2	SPATS2	rev	49893988	49888523	+	0.584667
chr12|SPPL3:121220457|SPPL3:121222396|rev|-	22	0	7	30	0	13	0	0	0	0	0	0	0	0	0	0	0	0	0	0	4	chr12	SPPL3	SPPL3	rev	121220457	121222396	-	0.742492
chr12|SPPL3:121220457|SPPL3:121229360|rev|-	0	0	0	0	0	0	5	0	0	0	0	0	0	0	0	0	0	0	0	0	1	chr12	SPPL3	SPPL3	rev	121220457	121229360	-	0.418238
chr12|SRGAP1:64458999|SRGAP1:64456696|rev|+	0	0	0	0	0	0	0	0	0	0	0	0	1	0	0	0	0	0	0	0	1	chr12	SRGAP1	SRGAP1	rev	64458999	64456696	+	0.418238
chr12|ST8SIA1:22401939|ST8SIA1:22440227|rev|-	0	0	0	0	0	0	0	0	0	0	0	0	0	4	0	0	0	0	0	0	1	chr12	ST8SIA1	ST8SIA1	rev	22401939	22440227	-	0.418238
chr12|STK38L:27472356|STK38L:27461271|rev|+	0	0	0	0	0	0	0	0	0	0	0	0	0	0	0	0	0	0	0	1	1	chr12	STK38L	STK38L	rev	27472356	27461271	+	0.418238
chr12|STX2:131283069|STX2:131297576|rev|-	5	0	0	0	0	0	0	0	0	0	0	0	0	0	0	0	0	0	0	0	1	chr12	STX2	STX2	rev	131283069	131297576	-	0.418238
chr12|SVOP:109331039|SVOP:109338942|rev|-	0	0	0	0	0	0	0	0	0	0	0	0	0	0	0	0	0	0	0	1	1	chr12	SVOP	SVOP	rev	109331039	109338942	-	0.418238
chr12|SYT1:79611465|SYT1:79611282|dup|+	0	0	0	2	0	0	0	0	0	0	0	0	0	0	0	0	0	0	0	0	1	chr12	SYT1	SYT1	dup	79611465	79611282	+	0.418238
chr12|SYT1:79693331|SYT1:79611282|rev|+	0	0	0	0	0	0	3	0	0	0	0	0	0	0	0	0	0	0	0	0	1	chr12	SYT1	SYT1	rev	79693331	79611282	+	0.418238
chr12|SYT1:79693331|SYT1:79679566|rev|+	0	5	0	12	0	9	0	0	4	0	9	2	0	0	0	9	0	0	0	0	7	chr12	SYT1	SYT1	rev	79693331	79679566	+	0.400576
chr12|TAOK3:118619175|TAOK3:118619412|dup|-	0	0	0	0	0	0	0	3	0	0	0	0	0	0	1	0	0	0	0	0	2	chr12	TAOK3	TAOK3	dup	118619175	118619412	-	0.511852
chr12|TBC1D15:72315234|TBC1D15:72307605|rev|+	0	0	0	0	0	0	0	4	0	0	0	0	0	0	0	0	0	0	0	0	1	chr12	TBC1D15	TBC1D15	rev	72315234	72307605	+	0.418238
chr12|TBC1D30:65260683|TBC1D30:65258447|rev|+	0	0	1	0	0	0	0	0	0	0	0	0	4	0	0	0	0	0	0	0	2	chr12	TBC1D30	TBC1D30	rev	65260683	65258447	+	0.490114
chr12|TBK1:64879797|TBK1:64873791|rev|+	0	0	0	0	0	0	0	0	0	0	0	0	0	0	0	0	3	0	0	0	1	chr12	TBK1	TBK1	rev	64879797	64873791	+	0.418238
chr12|TBK1:64879797|TBK1:64878082|rev|+	0	0	0	0	0	0	0	0	0	0	0	0	0	0	0	2	0	0	0	0	1	chr12	TBK1	TBK1	rev	64879797	64878082	+	0.418238
chr12|TCTN1:111070364|TCTN1:111064166|rev|+	0	0	0	0	0	0	0	0	0	0	0	0	0	0	2	0	0	0	0	0	1	chr12	TCTN1	TCTN1	rev	111070364	111064166	+	0.418238
chr12|TCTN1:111072584|TCTN1:111057640|rev|+	0	0	0	0	1	0	0	0	0	0	0	0	0	0	0	0	0	0	0	0	1	chr12	TCTN1	TCTN1	rev	111072584	111057640	+	0.418238
chr12|TCTN2:124163836|TCTN2:124158161|rev|+	0	0	0	0	0	0	0	0	1	0	0	0	0	0	0	0	0	0	0	0	1	chr12	TCTN2	TCTN2	rev	124163836	124158161	+	0.418238
chr12|TCTN2:124175221|TCTN2:124158161|rev|+	0	0	0	0	0	0	0	2	0	0	0	0	0	0	0	0	0	0	0	0	1	chr12	TCTN2	TCTN2	rev	124175221	124158161	+	0.418238
chr12|TCTN2:124177270|TCTN2:124172597|rev|+	0	0	0	2	0	0	0	0	0	0	0	0	0	0	0	0	0	0	0	0	1	chr12	TCTN2	TCTN2	rev	124177270	124172597	+	0.418238
chr12|TCTN2:124191620|TCTN2:124158161|rev|+	0	0	0	0	0	0	0	0	0	0	0	0	0	0	0	0	2	0	0	0	1	chr12	TCTN2	TCTN2	rev	124191620	124158161	+	0.418238
chr12|TCTN2:124191620|TCTN2:124172597|rev|+	0	0	0	6	0	0	0	0	0	0	0	0	0	3	0	0	0	0	0	0	2	chr12	TCTN2	TCTN2	rev	124191620	124172597	+	0.121861
chr12|TDG:104374740|TDG:104370695|rev|+	0	0	0	0	0	0	0	0	0	0	0	0	0	0	0	0	0	0	0	3	1	chr12	TDG	TDG	rev	104374740	104370695	+	0.418238
chr12|TDG:104379506|TDG:104370695|rev|+	0	0	0	0	0	0	0	0	0	0	0	0	0	0	0	0	0	1	0	0	1	chr12	TDG	TDG	rev	104379506	104370695	+	0.418238
chr12|TFCP2:51495717|TFCP2:51497986|rev|-	0	0	2	0	0	0	0	0	0	0	0	0	0	0	0	0	0	0	0	0	1	chr12	TFCP2	TFCP2	rev	51495717	51497986	-	0.418238
chr12|TFCP2:51500307|TFCP2:51512555|rev|-	0	0	0	1	0	0	0	0	0	0	0	0	1	0	0	0	0	0	0	0	2	chr12	TFCP2	TFCP2	rev	51500307	51512555	-	0.0828922
chr12|TM7SF3:27132716|TM7SF3:27143560|rev|-	0	0	0	4	0	0	0	4	0	0	0	0	0	0	0	0	0	3	0	0	3	chr12	TM7SF3	TM7SF3	rev	27132716	27143560	-	0.201634
chr12|TM7SF3:27132716|TM7SF3:27152609|rev|-	0	0	0	0	0	0	0	0	0	0	0	0	0	0	2	1	0	0	0	0	2	chr12	TM7SF3	TM7SF3	rev	27132716	27152609	-	0.547188
chr12|TM7SF3:27133498|TM7SF3:27156323|rev|-	0	0	0	0	2	0	0	0	0	0	0	0	0	0	0	0	0	0	0	0	1	chr12	TM7SF3	TM7SF3	rev	27133498	27156323	-	0.418238
chr12|TM7SF3:27135705|TM7SF3:27152609|rev|-	0	0	0	0	0	0	0	0	0	0	0	0	0	0	0	0	0	0	0	3	1	chr12	TM7SF3	TM7SF3	rev	27135705	27152609	-	0.418238
chr12|TM7SF3:27143382|TM7SF3:27149795|rev|-	0	1	0	0	0	0	0	0	0	0	0	0	0	0	0	0	0	0	0	0	1	chr12	TM7SF3	TM7SF3	rev	27143382	27149795	-	0.418238
chr12|TM7SF3:27143382|TM7SF3:27152609|rev|-	0	0	1	0	0	0	0	0	0	1	0	0	0	0	0	8	0	0	0	2	4	chr12	TM7SF3	TM7SF3	rev	27143382	27152609	-	0.546661
chr12|TM7SF3:27143382|TM7SF3:27156323|rev|-	0	0	0	3	0	0	0	0	0	1	0	0	0	0	0	0	0	0	0	0	2	chr12	TM7SF3	TM7SF3	rev	27143382	27156323	-	0.511852
chr12|TM7SF3:27148169|TM7SF3:27156323|rev|-	0	0	0	0	0	0	0	0	0	0	0	0	0	2	0	0	0	0	0	0	1	chr12	TM7SF3	TM7SF3	rev	27148169	27156323	-	0.418238
chr12|TM7SF3:27149674|TM7SF3:27152609|rev|-	4	8	0	0	0	5	3	0	0	0	0	2	0	0	0	0	0	0	0	0	5	chr12	TM7SF3	TM7SF3	rev	27149674	27152609	-	0.513197
chr12|TMEM116:112370389|TMEM116:112381173|rev|-	0	0	0	0	0	5	0	0	0	0	0	0	0	0	0	0	0	0	0	0	1	chr12	TMEM116	TMEM116	rev	112370389	112381173	-	0.418238
chr12|TMEM116:112371689|TMEM116:112381173|rev|-	0	7	0	10	0	6	0	0	3	0	0	0	0	0	0	0	0	0	0	0	4	chr12	TMEM116	TMEM116	rev	112371689	112381173	-	0.727776
chr12|TMEM116:112371689|TMEM116:112429693|rev|-	0	1	0	0	0	0	0	0	0	0	0	0	0	0	0	0	0	0	0	0	1	chr12	TMEM116	TMEM116	rev	112371689	112429693	-	0.418238
chr12|TMEM116:112374963|TMEM116:112376014|rev|-	2	0	0	0	0	0	0	0	0	0	0	0	0	0	0	0	0	0	0	0	1	chr12	TMEM116	TMEM116	rev	112374963	112376014	-	0.418238
chr12|TMEM117:44693522|TMEM117:44537327|rev|+	0	0	0	0	0	3	0	0	0	0	0	0	0	0	0	0	0	0	0	0	1	chr12	TMEM117	TMEM117	rev	44693522	44537327	+	0.418238
chr12|TMEM117:44693522|TMEM117:44605072|rev|+	0	0	0	0	0	0	0	3	0	0	0	0	0	0	0	0	0	0	0	0	1	chr12	TMEM117	TMEM117	rev	44693522	44605072	+	0.418238
chr12|TMEM132B:125900223|TMEM132B:125833997|rev|+	2	0	0	0	0	0	0	0	0	1	0	0	0	0	0	0	0	0	0	0	2	chr12	TMEM132B	TMEM132B	rev	125900223	125833997	+	0.547188
chr12|TMEM132B:126068540|TMEM132B:125833997|rev|+	0	0	0	0	1	0	0	0	2	0	0	0	0	0	0	0	0	0	0	0	2	chr12	TMEM132B	TMEM132B	rev	126068540	125833997	+	0.547188
chr12|TMEM132C:128900165|TMEM132C:128899276|dup|+	0	4	0	0	0	0	0	0	0	0	2	0	0	7	0	0	0	0	0	0	3	chr12	TMEM132C	TMEM132C	dup	128900165	128899276	+	0.676551
chr12|TMEM132C:129028648|TMEM132C:128899276|rev|+	0	0	0	0	0	0	0	0	0	0	0	0	0	0	0	1	0	0	0	0	1	chr12	TMEM132C	TMEM132C	rev	129028648	128899276	+	0.418238
chr12|TMEM132D:130015603|TMEM132D:130185243|rev|-	0	0	0	0	0	0	0	0	0	0	0	0	1	0	0	0	0	0	0	0	1	chr12	TMEM132D	TMEM132D	rev	130015603	130185243	-	0.418238
chr12|TMEM132D:130184354|TMEM132D:130185243|dup|-	0	0	0	0	26	12	9	0	0	13	0	0	0	21	0	0	0	0	0	0	5	chr12	TMEM132D	TMEM132D	dup	130184354	130185243	-	0.961042
chr12|TMTC1:29709789|TMTC1:29786269|rev|-	0	0	0	0	0	2	0	0	0	0	0	0	0	0	0	0	0	0	0	0	1	chr12	TMTC1	TMTC1	rev	29709789	29786269	-	0.418238
chr12|TMTC2:83251359|TMTC2:83250788|dup|+	12	0	8	0	4	0	0	0	0	0	0	0	0	0	7	0	0	3	0	0	5	chr12	TMTC2	TMTC2	dup	83251359	83250788	+	0.353767
chr12|TMTC2:83379825|TMTC2:83358802|rev|+	0	0	0	0	0	0	0	0	0	0	0	0	0	0	0	0	0	5	0	0	1	chr12	TMTC2	TMTC2	rev	83379825	83358802	+	0.418238
chr12|TMTC2:83424658|TMTC2:83360697|rev|+	0	0	0	0	0	0	0	0	0	0	0	0	0	0	0	0	0	0	0	2	1	chr12	TMTC2	TMTC2	rev	83424658	83360697	+	0.418238
chr12|TMTC2:83455610|TMTC2:83379703|rev|+	0	0	0	0	0	0	0	0	0	0	0	0	0	0	0	0	0	2	0	0	1	chr12	TMTC2	TMTC2	rev	83455610	83379703	+	0.418238
chr12|TMTC2:83455610|TMTC2:83424576|rev|+	0	0	0	0	0	0	0	0	0	0	0	0	0	2	0	0	0	0	0	0	1	chr12	TMTC2	TMTC2	rev	83455610	83424576	+	0.418238
chr12|TRHDE:72866960|TRHDE:72863537|rev|+	1	0	0	0	0	0	0	0	0	0	0	0	0	0	0	0	0	0	0	0	1	chr12	TRHDE	TRHDE	rev	72866960	72863537	+	0.418238
chr12|TRHDE:72969322|TRHDE:72680460|rev|+	0	0	0	0	0	0	4	0	0	0	0	0	0	0	0	0	0	0	0	0	1	chr12	TRHDE	TRHDE	rev	72969322	72680460	+	0.418238
chr12|TRHDE:72969322|TRHDE:72936070|rev|+	0	2	0	0	0	0	0	0	0	0	0	0	0	0	0	0	0	0	0	0	1	chr12	TRHDE	TRHDE	rev	72969322	72936070	+	0.418238
chr12|TRHDE:72969322|TRHDE:72955944|rev|+	0	0	3	0	0	0	0	0	0	0	0	0	0	0	0	3	0	0	0	0	2	chr12	TRHDE	TRHDE	rev	72969322	72955944	+	0.584667
chr12|TRHDE:73015531|TRHDE:72955944|rev|+	0	0	0	0	2	0	0	0	0	0	0	0	0	0	0	0	0	3	0	0	2	chr12	TRHDE	TRHDE	rev	73015531	72955944	+	0.569998
chr12|TXNRD1:104733051|TXNRD1:104705067|rev|+	0	0	0	0	2	0	0	0	0	0	0	0	0	0	0	0	0	0	0	0	1	chr12	TXNRD1	TXNRD1	rev	104733051	104705067	+	0.418238
chr12|UBE3B:109921786|UBE3B:109919441|rev|+	0	0	0	0	0	0	0	0	0	0	0	0	0	0	2	0	0	3	0	0	2	chr12	UBE3B	UBE3B	rev	109921786	109919441	+	0.569998
chr12|UBE3B:109923876|UBE3B:109921335|rev|+	0	0	0	0	0	0	0	0	0	0	0	0	2	0	0	0	0	0	0	0	1	chr12	UBE3B	UBE3B	rev	109923876	109921335	+	0.418238
chr12|UBE3B:109928932|UBE3B:109919441|rev|+	0	0	0	0	0	0	0	10	0	0	0	0	0	0	0	0	0	0	0	0	1	chr12	UBE3B	UBE3B	rev	109928932	109919441	+	0.418238
chr12|UBE3B:109939339|UBE3B:109919441|rev|+	0	0	0	0	0	0	0	0	0	0	1	0	0	0	0	0	0	0	0	0	1	chr12	UBE3B	UBE3B	rev	109939339	109919441	+	0.418238
chr12|UBE3B:109945540|UBE3B:109926376|rev|+	0	0	0	0	0	2	0	0	0	0	0	0	0	0	2	2	0	0	0	0	3	chr12	UBE3B	UBE3B	rev	109945540	109926376	+	0.26113
chr12|UHRF1BP1L:100466449|UHRF1BP1L:100497729|rev|-	0	0	0	0	0	0	0	0	0	0	1	0	0	1	0	0	0	0	0	0	2	chr12	UHRF1BP1L	UHRF1BP1L	rev	100466449	100497729	-	0.584667
chr12|UHRF1BP1L:100466449|UHRF1BP1L:100502326|rev|-	0	0	0	0	0	0	0	0	0	2	0	0	0	0	0	0	0	0	0	0	1	chr12	UHRF1BP1L	UHRF1BP1L	rev	100466449	100502326	-	0.418238
chr12|UHRF1BP1L:100476793|UHRF1BP1L:100497729|rev|-	0	0	0	0	0	0	0	0	0	0	1	0	0	3	0	0	0	0	0	0	2	chr12	UHRF1BP1L	UHRF1BP1L	rev	100476793	100497729	-	0.511852
chr12|UHRF1BP1L:100491142|UHRF1BP1L:100497729|rev|-	0	0	0	0	0	5	0	0	0	0	0	0	0	1	0	0	0	0	0	0	2	chr12	UHRF1BP1L	UHRF1BP1L	rev	100491142	100497729	-	0.476154
chr12|ULK1:132403226|ULK1:132401955|rev|+	0	0	0	0	0	2	0	0	0	0	0	0	0	0	0	0	0	0	0	7	2	chr12	ULK1	ULK1	rev	132403226	132401955	+	0.4997
chr12|USP15:62719714|USP15:62715244|rev|+	0	0	0	0	0	0	0	0	0	0	0	0	0	0	2	0	0	0	0	0	1	chr12	USP15	USP15	rev	62719714	62715244	+	0.418238
chr12|USP30:109511337|USP30:109509416|rev|+	0	0	0	0	0	0	0	0	0	0	0	0	2	0	0	0	0	0	0	0	1	chr12	USP30	USP30	rev	109511337	109509416	+	0.418238
chr12|UTP20:101689436|UTP20:101685519|rev|+	0	0	0	0	0	0	0	0	0	0	0	0	1	0	0	0	0	0	0	0	1	chr12	UTP20	UTP20	rev	101689436	101685519	+	0.418238
chr12|UTP20:101696331|UTP20:101682737|rev|+	0	0	0	0	0	0	0	0	0	1	0	0	0	0	0	0	0	0	0	0	1	chr12	UTP20	UTP20	rev	101696331	101682737	+	0.418238
chr12|UTP20:101728282|UTP20:101727078|rev|+	0	0	0	0	0	0	0	0	0	2	0	0	0	0	0	0	0	0	0	0	1	chr12	UTP20	UTP20	rev	101728282	101727078	+	0.418238
chr12|UTP20:101761754|UTP20:101760335|rev|+	0	0	0	0	0	0	0	0	0	0	0	0	0	0	2	0	0	0	0	0	1	chr12	UTP20	UTP20	rev	101761754	101760335	+	0.418238
chr12|VEZT:95690034|VEZT:95650325|rev|+	0	0	0	0	1	0	0	0	0	0	0	0	0	0	0	0	0	0	0	0	1	chr12	VEZT	VEZT	rev	95690034	95650325	+	0.418238
chr12|VEZT:95690034|VEZT:95650925|rev|+	0	0	0	0	0	1	0	0	0	0	0	0	0	0	0	0	3	0	0	0	2	chr12	VEZT	VEZT	rev	95690034	95650925	+	0.511852
chr12|VEZT:95690034|VEZT:95681439|rev|+	0	0	0	0	0	0	0	0	0	0	0	0	0	0	0	1	0	0	0	0	1	chr12	VEZT	VEZT	rev	95690034	95681439	+	0.418238
chr12|VPS33A:122726928|VPS33A:122729309|rev|-	3	0	0	0	0	0	0	0	0	0	0	0	0	0	0	0	0	0	0	0	1	chr12	VPS33A	VPS33A	rev	122726928	122729309	-	0.418238
chr12|WNK1:999679|WNK1:987380|rev|+	0	0	0	0	0	0	0	0	0	0	0	0	0	0	0	0	0	2	0	0	1	chr12	WNK1	WNK1	rev	999679	987380	+	0.418238
chr12|WSCD2:108589991|WSCD2:108589058|dup|+	0	0	0	0	0	0	0	0	0	0	0	0	1	0	0	0	0	0	0	0	1	chr12	WSCD2	WSCD2	dup	108589991	108589058	+	0.418238
chr12|XRCC6BP1:58347472|XRCC6BP1:58340777|rev|+	0	0	0	0	0	0	0	0	0	0	0	0	1	0	0	0	0	0	0	0	1	chr12	XRCC6BP1	XRCC6BP1	rev	58347472	58340777	+	0.418238
chr12|YAF2:42592937|YAF2:42604421|rev|-	0	0	3	0	0	0	0	0	0	2	0	0	0	0	0	6	0	0	0	0	3	chr12	YAF2	YAF2	rev	42592937	42604421	-	0.6809
chr12|ZCCHC8:122962387|ZCCHC8:122968110|rev|-	0	0	0	1	0	0	0	0	0	0	0	0	0	0	0	0	0	0	0	0	1	chr12	ZCCHC8	ZCCHC8	rev	122962387	122968110	-	0.418238
chr12|ZDHHC17:77243250|ZDHHC17:77191213|rev|+	0	0	0	2	0	0	0	0	0	0	0	0	0	0	0	0	0	0	0	0	1	chr12	ZDHHC17	ZDHHC17	rev	77243250	77191213	+	0.418238
chr12|ZDHHC17:77243250|ZDHHC17:77239488|rev|+	0	0	0	0	0	0	0	0	0	0	0	0	0	1	0	0	0	0	0	0	1	chr12	ZDHHC17	ZDHHC17	rev	77243250	77239488	+	0.418238
chr12|ZFC3H1:72020039|ZFC3H1:72022817|rev|-	0	0	0	0	0	0	0	0	1	0	0	0	0	2	0	0	0	0	0	0	2	chr12	ZFC3H1	ZFC3H1	rev	72020039	72022817	-	0.547188
chr12|ZNF268:133768589|ZNF268:133768074|rev|+	0	0	0	0	2	0	0	0	0	0	0	0	0	0	0	0	0	0	0	0	1	chr12	ZNF268	ZNF268	rev	133768589	133768074	+	0.418238
chr12|ZNF664-FAM101A:124634337|ZNF664:124495927|rev|+	0	0	0	0	0	0	0	0	0	0	0	0	0	0	0	0	0	0	1	0	1	chr12	ZNF664-FAM101A	ZNF664	rev	124634337	124495927	+	0.418238
chr12|ZNF740:53580293|ZNF740:53578674|rev|+	3	0	0	0	0	0	0	0	0	0	0	0	0	0	0	0	0	0	0	0	1	chr12	ZNF740	ZNF740	rev	53580293	53578674	+	0.418238
chr12|ZNF84:133625434|ZNF84:133617863|rev|+	0	0	0	0	0	0	0	0	0	0	0	0	0	2	0	0	0	0	0	0	1	chr12	ZNF84	ZNF84	rev	133625434	133617863	+	0.418238
chr12|ZNF84:133625434|ZNF84:133624540|rev|+	0	0	0	0	0	0	0	0	0	0	0	0	2	0	0	0	0	0	0	0	1	chr12	ZNF84	ZNF84	rev	133625434	133624540	+	0.418238
chr13|ABCC4:95768175|ABCC4:95860179|rev|-	0	0	0	0	0	0	0	4	0	0	0	0	0	0	0	0	0	0	0	0	1	chr13	ABCC4	ABCC4	rev	95768175	95860179	-	0.418238
chr13|AKAP11:42882745|AKAP11:42869830|rev|+	0	0	1	0	0	0	0	0	0	0	0	0	0	0	0	0	0	0	0	0	1	chr13	AKAP11	AKAP11	rev	42882745	42869830	+	0.418238
chr13|ARHGEF7:111885640|ARHGEF7:111857635|rev|+	5	1	0	0	0	0	0	0	0	1	0	0	0	0	0	0	0	0	0	0	3	chr13	ARHGEF7	ARHGEF7	rev	111885640	111857635	+	0.294462
chr13|ARHGEF7:111885640|ARHGEF7:111862218|rev|+	0	0	1	0	0	0	0	0	0	0	0	0	0	0	0	0	0	0	0	0	1	chr13	ARHGEF7	ARHGEF7	rev	111885640	111862218	+	0.418238
chr13|ARHGEF7:111896641|ARHGEF7:111857635|rev|+	0	0	0	0	0	0	0	0	0	0	0	0	0	0	0	0	0	0	0	6	1	chr13	ARHGEF7	ARHGEF7	rev	111896641	111857635	+	0.418238
chr13|ARHGEF7:111920017|ARHGEF7:111857635|rev|+	0	0	0	0	1	0	0	10	0	0	0	0	2	0	0	0	0	0	0	0	3	chr13	ARHGEF7	ARHGEF7	rev	111920017	111857635	+	0.267629
chr13|ATP7B:52539007|ATP7B:52549304|rev|-	0	0	0	0	0	0	0	2	0	0	0	0	0	0	0	0	0	0	0	0	1	chr13	ATP7B	ATP7B	rev	52539007	52549304	-	0.418238
chr13|ATP8A2:26117540|ATP8A2:26104136|rev|+	0	0	0	0	0	0	0	0	0	0	0	0	0	2	0	0	0	0	0	0	1	chr13	ATP8A2	ATP8A2	rev	26117540	26104136	+	0.418238
chr13|ATP8A2:26117540|ATP8A2:26114456|rev|+	0	0	0	0	0	0	0	0	0	0	0	0	0	0	0	0	2	0	0	0	1	chr13	ATP8A2	ATP8A2	rev	26117540	26114456	+	0.418238
chr13|ATP8A2:26133903|ATP8A2:26127930|rev|+	0	1	0	0	0	0	0	0	0	0	0	0	0	0	0	0	0	0	0	0	1	chr13	ATP8A2	ATP8A2	rev	26133903	26127930	+	0.418238
chr13|ATP8A2:26273483|ATP8A2:26133110|rev|+	0	0	0	0	0	1	0	0	0	0	0	0	0	0	0	0	0	0	0	0	1	chr13	ATP8A2	ATP8A2	rev	26273483	26133110	+	0.418238
chr13|ATP8A2:26349097|ATP8A2:26104136|rev|+	0	0	0	0	0	0	0	6	0	0	0	0	0	0	0	0	0	0	0	0	1	chr13	ATP8A2	ATP8A2	rev	26349097	26104136	+	0.418238
chr13|ATP8A2:26349097|ATP8A2:26343183|rev|+	0	0	0	0	0	0	0	0	0	0	0	0	0	0	0	0	9	0	0	0	1	chr13	ATP8A2	ATP8A2	rev	26349097	26343183	+	0.418238
chr13|ATP8A2:26436546|ATP8A2:26348986|rev|+	0	0	0	4	0	0	6	0	0	0	0	0	0	0	0	0	0	0	0	0	2	chr13	ATP8A2	ATP8A2	rev	26436546	26348986	+	0.569998
chr13|ATP8A2:26436546|ATP8A2:26402255|rev|+	0	0	0	0	0	3	0	0	0	0	0	0	0	0	0	0	0	0	0	0	1	chr13	ATP8A2	ATP8A2	rev	26436546	26402255	+	0.418238
chr13|ATP8A2:26542817|ATP8A2:26343183|rev|+	0	0	0	0	0	0	4	0	0	0	0	0	0	0	0	0	0	0	0	0	1	chr13	ATP8A2	ATP8A2	rev	26542817	26343183	+	0.418238
chr13|ATP8A2:26542817|ATP8A2:26402255|rev|+	0	0	2	0	0	0	0	0	0	0	0	0	0	0	0	0	0	0	0	0	1	chr13	ATP8A2	ATP8A2	rev	26542817	26402255	+	0.418238
chr13|B3GALTL:31860956|B3GALTL:31835082|rev|+	0	0	0	0	0	0	0	0	0	3	0	0	0	0	0	0	0	0	0	0	1	chr13	B3GALTL	B3GALTL	rev	31860956	31835082	+	0.418238
chr13|BIVM:103484047|BIVM-ERCC5:103459495|rev|+	0	0	0	0	0	0	0	4	0	0	0	0	0	0	0	0	0	0	0	0	1	chr13	BIVM	BIVM-ERCC5	rev	103484047	103459495	+	0.418238
chr13|BIVM:103486902|BIVM-ERCC5:103459495|rev|+	0	0	0	0	0	0	0	0	0	0	0	0	2	3	0	1	0	0	0	5	4	chr13	BIVM	BIVM-ERCC5	rev	103486902	103459495	+	0.528273
chr13|CARKD:111276626|CARKD:111274562|rev|+	0	0	2	0	0	0	0	0	0	0	2	0	0	0	0	0	0	0	0	0	2	chr13	CARKD	CARKD	rev	111276626	111274562	+	0.0828922
chr13|CARS2:111315797|CARS2:111357918|rev|-	0	0	0	0	0	0	0	0	0	0	1	0	0	0	0	0	0	0	0	5	2	chr13	CARS2	CARS2	rev	111315797	111357918	-	0.476154
chr13|CDC16:115022705|CDC16:115016023|rev|+	0	0	0	0	0	0	0	0	1	0	0	0	0	0	0	0	0	0	0	0	1	chr13	CDC16	CDC16	rev	115022705	115016023	+	0.418238
chr13|CDK8:26928017|CDK8:26911703|rev|+	0	0	0	0	0	5	0	0	0	2	0	1	0	0	0	0	0	0	0	0	3	chr13	CDK8	CDK8	rev	26928017	26911703	+	0.610843
chr13|CDK8:26959479|CDK8:26911703|rev|+	0	0	0	0	0	0	0	0	4	0	0	0	3	0	0	0	0	0	0	0	2	chr13	CDK8	CDK8	rev	26959479	26911703	+	0.576999
chr13|COG3:46085989|COG3:46065049|rev|+	0	0	0	2	0	0	0	0	0	0	0	0	0	0	0	0	0	0	0	0	1	chr13	COG3	COG3	rev	46085989	46065049	+	0.418238
chr13|COG3:46093229|COG3:46090277|rev|+	0	0	0	0	0	0	0	0	1	0	0	0	0	0	0	0	0	0	0	0	1	chr13	COG3	COG3	rev	46093229	46090277	+	0.418238
chr13|COG6:40301685|COG6:40268770|rev|+	0	0	0	0	0	0	4	10	0	0	0	0	0	0	0	0	0	0	0	0	2	chr13	COG6	COG6	rev	40301685	40268770	+	0.527428
chr13|COG6:40301685|COG6:40293372|rev|+	0	0	1	0	0	0	0	0	0	0	0	0	0	0	0	0	0	2	0	0	2	chr13	COG6	COG6	rev	40301685	40293372	+	0.547188
chr13|CRYL1:21006240|CRYL1:21086689|rev|-	0	0	0	0	0	0	0	0	0	0	0	0	0	0	0	0	0	2	0	2	2	chr13	CRYL1	CRYL1	rev	21006240	21086689	-	0.0828922
chr13|CRYL1:21013731|CRYL1:21063635|rev|-	0	0	0	0	0	0	0	0	0	0	0	0	0	0	0	0	2	0	0	0	1	chr13	CRYL1	CRYL1	rev	21013731	21063635	-	0.418238
chr13|DACH1:72131155|DACH1:72147144|rev|-	0	2	0	0	0	0	0	0	0	0	0	0	0	0	0	0	0	0	0	0	1	chr13	DACH1	DACH1	rev	72131155	72147144	-	0.418238
chr13|DCLK1:36367502|DCLK1:36410278|rev|-	4	0	0	0	0	0	0	0	0	0	0	0	0	0	0	0	0	0	0	0	1	chr13	DCLK1	DCLK1	rev	36367502	36410278	-	0.418238
chr13|DCLK1:36379835|DCLK1:36410278|rev|-	6	0	3	0	0	5	0	0	0	0	0	0	0	6	1	0	0	0	0	0	5	chr13	DCLK1	DCLK1	rev	36379835	36410278	-	0.626202
chr13|DGKH:42734272|DGKH:42733401|rev|+	0	0	1	0	0	1	0	0	1	0	0	0	0	0	0	0	0	0	0	0	3	chr13	DGKH	DGKH	rev	42734272	42733401	+	0.00611915
chr13|DGKH:42752356|DGKH:42733401|rev|+	0	0	0	0	0	0	0	0	0	0	1	0	0	0	0	0	0	0	0	0	1	chr13	DGKH	DGKH	rev	42752356	42733401	+	0.418238
chr13|DGKH:42761284|DGKH:42742575|rev|+	0	0	0	0	0	0	0	0	0	3	4	0	0	0	0	0	0	1	0	0	3	chr13	DGKH	DGKH	rev	42761284	42742575	+	0.476657
chr13|DGKH:42764661|DGKH:42742575|rev|+	0	2	0	0	0	7	0	0	0	6	0	0	0	7	0	0	0	0	0	0	4	chr13	DGKH	DGKH	rev	42764661	42742575	+	0.918878
chr13|DGKH:42780282|DGKH:42763171|rev|+	0	0	0	0	0	0	0	0	0	0	0	0	0	0	0	0	0	3	0	0	1	chr13	DGKH	DGKH	rev	42780282	42763171	+	0.418238
chr13|DGKH:42784901|DGKH:42769020|rev|+	0	0	0	0	0	0	0	0	0	0	0	0	0	0	0	0	9	0	0	0	1	chr13	DGKH	DGKH	rev	42784901	42769020	+	0.418238
chr13|DIS3:73342922|DIS3:73351631|rev|-	0	0	0	0	0	0	0	0	0	0	0	0	0	0	0	0	1	0	0	0	1	chr13	DIS3	DIS3	rev	73342922	73351631	-	0.418238
chr13|DIS3:73347821|DIS3:73351631|rev|-	0	0	0	0	1	0	0	0	0	0	0	0	0	0	0	0	0	0	0	0	1	chr13	DIS3	DIS3	rev	73347821	73351631	-	0.418238
chr13|DLEU2:50571209|DLEU2:50618904|rev|-	0	0	0	0	1	0	0	0	0	0	0	0	0	0	0	0	0	0	0	0	1	chr13	DLEU2	DLEU2	rev	50571209	50618904	-	0.418238
chr13|DLEU2:50601342|DLEU2:50649789|rev|-	0	0	0	0	0	0	0	0	0	0	0	0	0	3	0	0	0	0	0	0	1	chr13	DLEU2	DLEU2	rev	50601342	50649789	-	0.418238
chr13|DNAJC3:96416207|DNAJC3:96409897|rev|+	0	0	0	0	3	0	0	0	0	2	2	0	2	0	0	0	0	0	0	0	4	chr13	DNAJC3	DNAJC3	rev	96416207	96409897	+	0.985718
chr13|DOCK9:99449368|DOCK9:99452732|rev|-	4	0	0	0	0	0	0	0	0	0	0	0	0	0	0	0	0	0	0	0	1	chr13	DOCK9	DOCK9	rev	99449368	99452732	-	0.418238
chr13|DOCK9:99481560|DOCK9:99498245|rev|-	0	0	0	0	0	0	0	0	0	0	0	0	0	0	0	0	2	0	0	0	1	chr13	DOCK9	DOCK9	rev	99481560	99498245	-	0.418238
chr13|DOCK9:99566581|DOCK9:99607805|rev|-	0	0	0	0	0	0	0	0	0	0	0	0	0	0	0	0	0	0	0	4	1	chr13	DOCK9	DOCK9	rev	99566581	99607805	-	0.418238
chr13|DZIP1:96258256|DZIP1:96277183|rev|-	0	0	0	0	0	5	0	0	0	0	0	0	0	0	0	0	0	0	0	0	1	chr13	DZIP1	DZIP1	rev	96258256	96277183	-	0.418238
chr13|DZIP1:96263698|DZIP1:96264431|rev|-	0	0	0	2	0	0	0	0	1	0	0	0	0	0	0	0	0	0	0	0	2	chr13	DZIP1	DZIP1	rev	96263698	96264431	-	0.547188
chr13|DZIP1:96277021|DZIP1:96285575|rev|-	0	0	0	0	0	0	0	0	0	0	0	0	0	0	0	0	0	0	0	3	1	chr13	DZIP1	DZIP1	rev	96277021	96285575	-	0.418238
chr13|EFHA1:22084142|EFHA1:22113827|rev|-	0	0	0	0	3	0	0	0	0	0	0	0	0	0	0	0	0	0	0	0	1	chr13	EFHA1	EFHA1	rev	22084142	22113827	-	0.418238
chr13|EFNB2:107164876|EFNB2:107165160|dup|-	0	0	1	0	0	0	0	0	0	0	0	0	0	0	0	0	0	0	0	0	1	chr13	EFNB2	EFNB2	dup	107164876	107165160	-	0.418238
chr13|ELF1:41515056|ELF1:41518061|rev|-	0	0	0	0	0	0	0	0	1	0	0	0	0	0	0	0	0	0	0	0	1	chr13	ELF1	ELF1	rev	41515056	41518061	-	0.418238
chr13|ENOX1:43839533|ENOX1:43918886|rev|-	0	0	0	0	0	0	0	0	0	0	0	0	0	0	0	0	2	0	0	0	1	chr13	ENOX1	ENOX1	rev	43839533	43918886	-	0.418238
chr13|ENOX1:43872481|ENOX1:43918886|rev|-	0	0	0	0	2	0	0	0	0	0	0	0	0	0	0	0	0	0	0	0	1	chr13	ENOX1	ENOX1	rev	43872481	43918886	-	0.418238
chr13|ENOX1:43918673|ENOX1:43935588|rev|-	0	0	1	0	0	0	0	0	0	0	0	0	0	0	0	2	0	0	0	0	2	chr13	ENOX1	ENOX1	rev	43918673	43935588	-	0.547188
chr13|ENOX1:43986051|ENOX1:43987124|rev|-	0	0	0	0	0	0	0	6	0	0	0	0	0	0	0	0	0	0	0	0	1	chr13	ENOX1	ENOX1	rev	43986051	43987124	-	0.418238
chr13|EPSTI1:43500471|EPSTI1:43538275|rev|-	0	0	0	0	0	0	7	0	0	0	0	0	0	0	0	0	0	0	0	0	1	chr13	EPSTI1	EPSTI1	rev	43500471	43538275	-	0.418238
chr13|EPSTI1:43528083|EPSTI1:43544806|rev|-	0	0	0	1	0	0	0	0	0	0	0	0	0	0	0	0	0	0	0	0	1	chr13	EPSTI1	EPSTI1	rev	43528083	43544806	-	0.418238
chr13|FAM124A:51826337|FAM124A:51825603|dup|+	0	0	0	0	0	0	0	0	0	0	0	0	3	0	0	0	0	0	0	0	1	chr13	FAM124A	FAM124A	dup	51826337	51825603	+	0.418238
chr13|FARP1:98865667|FARP1:98865473|dup|+	0	0	0	2	0	0	0	0	0	0	0	0	0	0	0	0	0	0	0	0	1	chr13	FARP1	FARP1	dup	98865667	98865473	+	0.418238
chr13|FBXL3:77589543|FBXL3:77595996|rev|-	0	0	0	0	0	0	0	0	3	0	0	0	0	0	0	0	0	0	0	0	1	chr13	FBXL3	FBXL3	rev	77589543	77595996	-	0.418238
chr13|FGF14:102521074|FGF14:102527646|rev|-	0	0	0	0	0	0	0	0	0	2	0	0	0	0	0	0	0	0	0	0	1	chr13	FGF14	FGF14	rev	102521074	102527646	-	0.418238
chr13|FLT3:28611321|FLT3:28624359|rev|-	0	0	0	0	0	0	0	0	0	0	0	0	0	0	0	0	0	0	0	1	1	chr13	FLT3	FLT3	rev	28611321	28624359	-	0.418238
chr13|FNDC3A:49688867|FNDC3A:49580287|rev|+	0	0	0	0	0	0	0	0	0	0	0	0	0	0	0	0	0	0	0	4	1	chr13	FNDC3A	FNDC3A	rev	49688867	49580287	+	0.418238
chr13|FNDC3A:49749677|FNDC3A:49741379|rev|+	0	0	0	0	0	0	0	0	0	0	0	0	1	0	0	0	0	0	0	0	1	chr13	FNDC3A	FNDC3A	rev	49749677	49741379	+	0.418238
chr13|FNDC3A:49752790|FNDC3A:49742748|rev|+	0	0	0	1	0	0	0	0	0	0	0	0	0	0	0	0	0	0	0	0	1	chr13	FNDC3A	FNDC3A	rev	49752790	49742748	+	0.418238
chr13|FNDC3A:49765520|FNDC3A:49765150|rev|+	0	0	0	0	0	0	0	0	0	0	1	0	0	0	0	0	0	0	0	0	1	chr13	FNDC3A	FNDC3A	rev	49765520	49765150	+	0.418238
chr13|FNDC3A:49772710|FNDC3A:49765150|rev|+	0	0	5	0	0	0	0	0	0	0	0	0	0	0	0	0	0	0	0	0	1	chr13	FNDC3A	FNDC3A	rev	49772710	49765150	+	0.418238
chr13|FNDC3A:49772710|FNDC3A:49771012|rev|+	0	0	3	0	0	0	0	3	2	0	0	0	0	0	0	0	0	0	0	0	3	chr13	FNDC3A	FNDC3A	rev	49772710	49771012	+	0.320412
chr13|FRY:32699012|FRY:32652970|rev|+	0	0	0	0	0	0	3	0	0	0	0	0	0	0	0	0	0	0	0	0	1	chr13	FRY	FRY	rev	32699012	32652970	+	0.418238
chr13|FRY:32758828|FRY:32757113|rev|+	0	0	0	0	0	0	0	0	0	0	0	0	0	0	0	0	0	0	0	1	1	chr13	FRY	FRY	rev	32758828	32757113	+	0.418238
chr13|FRY:32812123|FRY:32810214|rev|+	0	0	0	0	0	0	0	0	0	1	0	0	0	0	0	0	0	0	0	0	1	chr13	FRY	FRY	rev	32812123	32810214	+	0.418238
chr13|FRY:32841496|FRY:32835752|rev|+	0	0	0	0	0	0	0	0	0	0	0	0	0	0	0	0	0	0	0	3	1	chr13	FRY	FRY	rev	32841496	32835752	+	0.418238
chr13|GPC5:92346135|GPC5:92345440|dup|+	0	1	0	0	0	0	4	0	0	0	0	0	0	0	0	0	0	0	0	0	2	chr13	GPC5	GPC5	dup	92346135	92345440	+	0.490114
chr13|GTF2F2:45781640|GTF2F2:45725821|rev|+	0	0	0	0	0	0	0	0	4	0	0	0	0	0	0	0	0	0	0	0	1	chr13	GTF2F2	GTF2F2	rev	45781640	45725821	+	0.418238
chr13|IFT88:21199988|IFT88:21172789|rev|+	3	0	0	0	0	0	0	0	0	0	0	0	0	0	0	0	0	0	0	0	1	chr13	IFT88	IFT88	rev	21199988	21172789	+	0.418238
chr13|IFT88:21217744|IFT88:21215428|rev|+	5	0	0	0	0	0	0	0	0	0	0	0	0	0	0	0	0	0	0	0	1	chr13	IFT88	IFT88	rev	21217744	21215428	+	0.418238
chr13|IFT88:21219097|IFT88:21205154|rev|+	0	0	0	0	0	0	0	0	0	0	0	0	0	0	1	0	0	0	0	0	1	chr13	IFT88	IFT88	rev	21219097	21205154	+	0.418238
chr13|IFT88:21219097|IFT88:21215428|rev|+	0	0	0	0	0	0	0	0	0	0	0	0	0	0	0	4	0	0	0	0	1	chr13	IFT88	IFT88	rev	21219097	21215428	+	0.418238
chr13|IPO5:98658602|IPO5:98652792|rev|+	0	0	0	0	0	0	0	0	0	0	0	0	0	0	0	0	0	0	0	3	1	chr13	IPO5	IPO5	rev	98658602	98652792	+	0.418238
chr13|KATNAL1:30854199|KATNAL1:30857928|rev|-	0	1	0	2	0	0	0	0	0	0	0	0	0	0	0	0	0	0	0	0	2	chr13	KATNAL1	KATNAL1	rev	30854199	30857928	-	0.547188
chr13|KDELC1:103443250|KDELC1:103449359|rev|-	3	0	0	0	0	0	0	0	0	0	0	0	0	0	0	0	0	0	0	0	1	chr13	KDELC1	KDELC1	rev	103443250	103449359	-	0.418238
chr13|KL:33635917|KL:33627903|rev|+	0	0	0	0	0	0	0	0	1	0	0	0	0	0	0	0	0	0	0	0	1	chr13	KL	KL	rev	33635917	33627903	+	0.418238
chr13|KLF12:74387288|KLF12:74420510|rev|-	0	0	0	2	0	0	0	0	0	0	0	0	0	0	0	0	0	0	0	0	1	chr13	KLF12	KLF12	rev	74387288	74420510	-	0.418238
chr13|KLF12:74419963|KLF12:74420510|dup|-	0	0	0	0	0	0	0	0	0	0	0	0	0	0	0	0	0	0	0	6	1	chr13	KLF12	KLF12	dup	74419963	74420510	-	0.418238
chr13|KLHL1:70370869|KLHL1:70535576|rev|-	0	0	0	0	0	0	0	0	0	0	0	0	0	0	0	0	2	0	0	0	1	chr13	KLHL1	KLHL1	rev	70370869	70535576	-	0.418238
chr13|KLHL1:70514171|KLHL1:70549934|rev|-	0	0	0	0	0	1	0	0	0	0	0	0	0	0	0	0	0	0	0	0	1	chr13	KLHL1	KLHL1	rev	70514171	70549934	-	0.418238
chr13|KPNA3:50285026|KPNA3:50299637|rev|-	0	0	0	0	0	0	0	0	0	0	0	0	0	0	0	0	0	4	0	0	1	chr13	KPNA3	KPNA3	rev	50285026	50299637	-	0.418238
chr13|LINC00598:41044132|LINC00598:41048232|rev|-	0	0	0	2	0	0	0	0	0	0	0	0	0	0	0	0	0	0	0	0	1	chr13	LINC00598	LINC00598	rev	41044132	41048232	-	0.418238
chr13|LMO7:76335174|LMO7:76287317|rev|+	0	0	0	0	1	0	0	0	0	0	0	0	0	0	0	0	0	0	0	0	1	chr13	LMO7	LMO7	rev	76335174	76287317	+	0.418238
chr13|LMO7:76429504|LMO7:76412275|rev|+	0	0	0	0	0	0	0	2	0	0	0	0	0	0	0	0	0	0	0	0	1	chr13	LMO7	LMO7	rev	76429504	76412275	+	0.418238
chr13|LNX2:28155433|LNX2:28155940|dup|-	0	0	0	0	0	0	0	0	1	0	0	0	0	0	0	0	0	0	0	0	1	chr13	LNX2	LNX2	dup	28155433	28155940	-	0.418238
chr13|LRCH1:47303119|LRCH1:47275255|rev|+	0	0	0	0	0	0	2	0	0	0	0	0	0	0	0	0	0	0	0	0	1	chr13	LRCH1	LRCH1	rev	47303119	47275255	+	0.418238
chr13|LRCH1:47303119|LRCH1:47297355|rev|+	0	0	0	0	0	0	0	0	0	0	0	0	0	0	0	0	0	1	0	0	1	chr13	LRCH1	LRCH1	rev	47303119	47297355	+	0.418238
chr13|MBNL2:98018807|MBNL2:97995269|rev|+	0	0	0	0	0	0	0	0	1	0	0	0	0	0	0	0	0	0	0	0	1	chr13	MBNL2	MBNL2	rev	98018807	97995269	+	0.418238
chr13|MED4:48653979|MED4:48660588|rev|-	0	0	1	0	0	0	0	0	0	0	0	0	0	0	0	0	0	0	0	0	1	chr13	MED4	MED4	rev	48653979	48660588	-	0.418238
chr13|MIPEP:24410378|MIPEP:24415627|rev|-	0	0	0	0	0	0	0	0	0	2	0	0	0	0	0	0	0	0	0	0	1	chr13	MIPEP	MIPEP	rev	24410378	24415627	-	0.418238
chr13|MIPEP:24410378|MIPEP:24460645|rev|-	0	0	0	0	0	0	0	0	0	0	0	0	0	0	0	0	3	0	0	0	1	chr13	MIPEP	MIPEP	rev	24410378	24460645	-	0.418238
chr13|MIPEP:24436440|MIPEP:24460645|rev|-	0	0	0	0	1	0	0	0	0	0	0	0	0	0	0	0	0	0	0	0	1	chr13	MIPEP	MIPEP	rev	24436440	24460645	-	0.418238
chr13|MIPEPP3:21875757|MIPEPP3:21875557|dup|+	0	0	0	0	0	0	0	0	0	0	0	0	0	0	3	0	0	0	0	0	1	chr13	MIPEPP3	MIPEPP3	dup	21875757	21875557	+	0.418238
chr13|MRPS31:41323273|TPTE2P5:41400730|rev|-	0	0	0	2	0	0	0	0	0	0	0	0	0	0	0	0	0	0	0	0	1	chr13	MRPS31	TPTE2P5	rev	41323273	41400730	-	0.418238
chr13|MRPS31P5:52758110|MRPS31P5:52764049|rev|-	0	0	0	0	0	0	0	0	0	0	0	0	0	0	3	0	0	0	0	0	1	chr13	MRPS31P5	MRPS31P5	rev	52758110	52764049	-	0.418238
chr13|MTRF1:41826780|MTRF1:41835051|rev|-	0	0	0	0	0	0	0	0	2	0	0	0	0	0	0	0	0	0	0	0	1	chr13	MTRF1	MTRF1	rev	41826780	41835051	-	0.418238
chr13|MTUS2:30072674|MTUS2:30054286|rev|+	0	0	0	1	0	0	0	0	0	0	0	0	0	0	0	0	0	0	0	0	1	chr13	MTUS2	MTUS2	rev	30072674	30054286	+	0.418238
chr13|MYCBP2:77638749|MYCBP2:77644846|rev|-	0	0	0	0	0	4	0	0	0	0	0	0	0	0	0	0	0	0	0	0	1	chr13	MYCBP2	MYCBP2	rev	77638749	77644846	-	0.418238
chr13|MYCBP2:77650885|MYCBP2:77661768|rev|-	0	0	0	0	0	0	0	6	0	0	0	0	0	0	0	0	0	0	0	0	1	chr13	MYCBP2	MYCBP2	rev	77650885	77661768	-	0.418238
chr13|MYCBP2:77655561|MYCBP2:77661768|rev|-	2	0	1	0	0	0	0	0	0	0	0	0	0	0	0	0	0	0	0	0	2	chr13	MYCBP2	MYCBP2	rev	77655561	77661768	-	0.547188
chr13|MYCBP2:77700452|MYCBP2:77714298|rev|-	0	0	0	0	2	0	0	0	0	0	0	0	0	0	0	0	0	0	0	0	1	chr13	MYCBP2	MYCBP2	rev	77700452	77714298	-	0.418238
chr13|MYCBP2:77713330|MYCBP2:77743849|rev|-	0	0	0	0	0	0	0	3	0	0	0	0	0	0	0	0	0	0	0	0	1	chr13	MYCBP2	MYCBP2	rev	77713330	77743849	-	0.418238
chr13|MYCBP2:77763085|MYCBP2:77768379|rev|-	0	0	0	0	0	0	0	0	2	0	0	0	0	0	0	1	0	0	0	0	2	chr13	MYCBP2	MYCBP2	rev	77763085	77768379	-	0.547188
chr13|MYCBP2:77763085|MYCBP2:77792092|rev|-	0	0	0	0	0	0	0	0	0	0	0	0	0	0	0	4	0	0	0	0	1	chr13	MYCBP2	MYCBP2	rev	77763085	77792092	-	0.418238
chr13|MYCBP2:77768287|MYCBP2:77780960|rev|-	0	0	0	0	0	0	0	0	0	0	0	1	0	0	0	0	0	0	0	0	1	chr13	MYCBP2	MYCBP2	rev	77768287	77780960	-	0.418238
chr13|MYCBP2:77779390|MYCBP2:77818086|rev|-	0	0	0	0	0	0	0	0	0	0	0	0	0	0	0	0	1	0	0	0	1	chr13	MYCBP2	MYCBP2	rev	77779390	77818086	-	0.418238
chr13|MYCBP2:77779390|MYCBP2:77838137|rev|-	0	0	0	1	0	0	0	0	0	0	0	0	0	2	0	0	0	0	0	0	2	chr13	MYCBP2	MYCBP2	rev	77779390	77838137	-	0.121861
chr13|MYCBP2:77817193|MYCBP2:77862511|rev|-	0	0	0	0	0	0	0	0	1	0	0	0	0	0	0	0	0	0	0	0	1	chr13	MYCBP2	MYCBP2	rev	77817193	77862511	-	0.418238
chr13|MYO16:109379931|MYO16:109318233|rev|+	0	0	0	0	1	0	0	0	0	0	0	0	0	0	0	0	0	0	0	2	2	chr13	MYO16	MYO16	rev	109379931	109318233	+	0.547188
chr13|N4BP2L2:33012788|N4BP2L2:33018263|rev|-	1	0	0	7	0	0	0	0	0	0	0	0	3	0	0	0	0	0	0	0	3	chr13	N4BP2L2	N4BP2L2	rev	33012788	33018263	-	0.163053
chr13|N4BP2L2:33012788|N4BP2L2:33101669|rev|-	0	0	0	0	0	0	0	0	0	0	0	0	0	0	0	0	0	0	0	5	1	chr13	N4BP2L2	N4BP2L2	rev	33012788	33101669	-	0.418238
chr13|N4BP2L2:33016524|N4BP2L2:33018263|dup|-	0	0	0	0	0	0	3	0	0	0	0	0	0	0	0	0	0	0	0	0	1	chr13	N4BP2L2	N4BP2L2	dup	33016524	33018263	-	0.418238
chr13|N4BP2L2:33091993|N4BP2L2:33101669|rev|-	52	0	58	90	53	52	50	57	0	42	72	0	79	70	62	0	69	0	0	71	14	chr13	N4BP2L2	N4BP2L2	rev	33091993	33101669	-	0.530915
chr13|N6AMT2:21305979|N6AMT2:21306260|dup|-	0	0	0	0	0	0	0	0	0	0	0	0	1	0	0	4	0	0	0	0	2	chr13	N6AMT2	N6AMT2	dup	21305979	21306260	-	0.490114
chr13|NAA16:41894960|NAA16:41890981|rev|+	0	0	0	0	0	0	0	0	1	0	0	0	0	0	0	0	0	0	0	0	1	chr13	NAA16	NAA16	rev	41894960	41890981	+	0.418238
chr13|NAA16:41905505|NAA16:41890981|rev|+	0	0	1	0	0	0	0	0	0	0	0	0	0	0	0	0	1	0	0	0	2	chr13	NAA16	NAA16	rev	41905505	41890981	+	0.584667
chr13|NAA16:41905505|NAA16:41897191|rev|+	0	0	1	0	0	0	0	0	0	0	0	0	0	0	0	0	0	0	0	0	1	chr13	NAA16	NAA16	rev	41905505	41897191	+	0.418238
chr13|NAA16:41910892|NAA16:41890981|rev|+	0	0	0	0	0	0	0	6	0	0	0	0	0	0	0	0	2	0	0	0	2	chr13	NAA16	NAA16	rev	41910892	41890981	+	0.511852
chr13|NAA16:41910892|NAA16:41892941|rev|+	0	0	0	0	1	0	0	0	0	0	0	0	0	0	0	0	0	0	0	0	1	chr13	NAA16	NAA16	rev	41910892	41892941	+	0.418238
chr13|NALCN:101776958|NALCN:102051516|rev|-	0	0	0	0	0	1	0	0	0	0	0	0	0	0	0	0	0	0	0	0	1	chr13	NALCN	NALCN	rev	101776958	102051516	-	0.418238
chr13|NALCN:101795430|NALCN:101797247|rev|-	3	0	2	0	0	0	0	0	0	0	0	0	0	0	0	0	0	0	0	0	2	chr13	NALCN	NALCN	rev	101795430	101797247	-	0.569998
chr13|NALCN:101828650|NALCN:102051516|rev|-	0	0	2	0	0	0	0	0	0	0	0	0	0	0	1	0	0	0	0	0	2	chr13	NALCN	NALCN	rev	101828650	102051516	-	0.121861
chr13|NALCN:101844267|NALCN:102047716|rev|-	0	0	0	0	0	0	0	0	1	0	0	0	0	0	0	0	0	0	0	0	1	chr13	NALCN	NALCN	rev	101844267	102047716	-	0.418238
chr13|NALCN:101881743|NALCN:102051516|rev|-	0	0	0	0	0	0	0	0	0	0	0	0	0	12	0	0	0	0	0	0	1	chr13	NALCN	NALCN	rev	101881743	102051516	-	0.418238
chr13|NALCN:101890105|NALCN:101944717|rev|-	7	0	0	0	0	3	0	0	0	0	6	0	0	0	0	0	0	1	0	0	4	chr13	NALCN	NALCN	rev	101890105	101944717	-	0.457734
chr13|NALCN:101936283|NALCN:102051516|rev|-	0	0	0	0	0	0	0	0	0	0	0	0	0	0	4	0	0	0	0	0	1	chr13	NALCN	NALCN	rev	101936283	102051516	-	0.418238
chr13|NALCN:101944340|NALCN:102051516|rev|-	0	0	0	0	0	0	0	0	0	2	0	0	0	0	0	0	0	3	0	0	2	chr13	NALCN	NALCN	rev	101944340	102051516	-	0.0965368
chr13|NALCN:101997616|NALCN:102031004|rev|-	0	0	0	0	0	0	0	0	0	0	0	0	0	0	0	0	4	0	0	0	1	chr13	NALCN	NALCN	rev	101997616	102031004	-	0.418238
chr13|NALCN:101997616|NALCN:102051516|rev|-	5	0	5	6	0	0	0	3	7	0	0	0	0	0	0	0	0	8	0	0	6	chr13	NALCN	NALCN	rev	101997616	102051516	-	0.905944
chr13|NALCN:102029050|NALCN:102051516|rev|-	0	0	0	0	3	0	8	0	9	7	0	0	5	0	0	0	0	0	0	0	5	chr13	NALCN	NALCN	rev	102029050	102051516	-	0.649056
chr13|NALCN:102047533|NALCN:102051516|rev|-	0	0	0	0	0	0	0	2	0	0	0	0	0	0	0	0	0	0	0	0	1	chr13	NALCN	NALCN	rev	102047533	102051516	-	0.418238
chr13|NBEA:35644989|NBEA:35615069|rev|+	0	0	0	0	0	0	0	0	0	0	0	0	0	0	0	0	0	2	0	11	2	chr13	NBEA	NBEA	rev	35644989	35615069	+	0.25704
chr13|NBEA:35716514|NBEA:35622699|rev|+	0	0	0	0	0	0	0	0	0	0	0	0	0	0	1	0	0	0	0	0	1	chr13	NBEA	NBEA	rev	35716514	35622699	+	0.418238
chr13|NBEA:35770439|NBEA:35615069|rev|+	2	0	0	0	0	0	0	0	0	0	0	0	0	0	0	0	0	0	0	0	1	chr13	NBEA	NBEA	rev	35770439	35615069	+	0.418238
chr13|NBEA:35785316|NBEA:35770000|rev|+	0	0	0	3	0	0	0	0	0	0	0	0	0	0	0	0	0	0	0	0	1	chr13	NBEA	NBEA	rev	35785316	35770000	+	0.418238
chr13|NBEA:35806756|NBEA:35782836|rev|+	0	0	0	0	0	0	0	0	0	0	0	0	0	0	0	0	1	0	0	0	1	chr13	NBEA	NBEA	rev	35806756	35782836	+	0.418238
chr13|NBEA:35883729|NBEA:35785189|rev|+	0	0	0	0	0	0	3	0	0	0	0	0	0	0	0	0	0	0	0	0	1	chr13	NBEA	NBEA	rev	35883729	35785189	+	0.418238
chr13|NBEA:35926460|NBEA:35619083|rev|+	0	0	0	0	0	0	0	3	0	0	0	0	0	0	0	0	0	0	0	0	1	chr13	NBEA	NBEA	rev	35926460	35619083	+	0.418238
chr13|NBEA:35926460|NBEA:35622699|rev|+	0	0	0	0	0	0	0	0	0	0	0	0	0	0	0	0	0	0	0	2	1	chr13	NBEA	NBEA	rev	35926460	35622699	+	0.418238
chr13|NBEA:35926460|NBEA:35782836|rev|+	0	0	0	1	0	0	0	0	0	0	0	0	0	0	1	0	0	0	0	0	2	chr13	NBEA	NBEA	rev	35926460	35782836	+	0.584667
chr13|NBEA:35926460|NBEA:35883664|rev|+	0	0	0	0	0	0	0	0	0	0	0	0	0	0	0	0	0	2	0	0	1	chr13	NBEA	NBEA	rev	35926460	35883664	+	0.418238
chr13|NBEA:36129239|NBEA:35758112|rev|+	0	0	0	0	0	0	0	0	0	0	2	0	0	0	0	0	0	0	0	0	1	chr13	NBEA	NBEA	rev	36129239	35758112	+	0.418238
chr13|NBEA:36167584|NBEA:36124613|rev|+	0	0	0	0	0	0	0	0	0	0	0	0	0	0	2	0	0	0	0	0	1	chr13	NBEA	NBEA	rev	36167584	36124613	+	0.418238
chr13|NDFIP2:80117817|NDFIP2:80094944|rev|+	0	0	0	0	0	0	0	0	3	1	0	0	0	0	0	5	0	0	0	0	3	chr13	NDFIP2	NDFIP2	rev	80117817	80094944	+	0.64786
chr13|NDFIP2:80122529|NDFIP2:80094944|rev|+	0	0	0	0	0	3	0	6	0	1	0	0	0	0	0	0	0	0	0	0	3	chr13	NDFIP2	NDFIP2	rev	80122529	80094944	+	0.618996
chr13|NUFIP1:45533515|NUFIP1:45556289|rev|-	0	0	0	0	0	0	0	0	3	0	0	0	0	0	0	0	0	0	0	0	1	chr13	NUFIP1	NUFIP1	rev	45533515	45556289	-	0.418238
chr13|PAN3:28771483|PAN3:28748408|rev|+	0	0	0	0	1	0	0	0	0	0	0	0	0	0	0	0	0	2	0	0	2	chr13	PAN3	PAN3	rev	28771483	28748408	+	0.547188
chr13|PAN3:28794515|PAN3:28748408|rev|+	0	0	0	0	0	0	0	0	0	0	0	0	0	0	0	2	0	0	0	0	1	chr13	PAN3	PAN3	rev	28794515	28748408	+	0.418238
chr13|PAN3:28794515|PAN3:28771321|rev|+	1	0	4	5	0	0	0	0	0	0	0	0	0	0	0	0	0	0	0	0	3	chr13	PAN3	PAN3	rev	28794515	28771321	+	0.661918
chr13|PAN3:28835595|PAN3:28830428|rev|+	0	0	0	0	0	0	0	0	0	0	0	0	0	0	0	0	0	0	0	4	1	chr13	PAN3	PAN3	rev	28835595	28830428	+	0.418238
chr13|PAN3:28835595|PAN3:28834583|rev|+	3	0	0	0	0	0	0	0	0	0	0	0	0	0	0	0	0	0	0	0	1	chr13	PAN3	PAN3	rev	28835595	28834583	+	0.418238
chr13|PAN3:28845003|PAN3:28830428|rev|+	0	1	0	0	0	0	0	0	0	0	0	0	2	0	0	0	0	3	0	0	3	chr13	PAN3	PAN3	rev	28845003	28830428	+	0.703255
chr13|PAN3:28845003|PAN3:28840851|rev|+	0	0	0	0	0	0	0	0	0	0	0	0	0	0	0	0	1	0	0	0	1	chr13	PAN3	PAN3	rev	28845003	28840851	+	0.418238
chr13|PAN3:28846208|PAN3:28834583|rev|+	0	0	0	3	0	0	0	0	0	2	0	0	0	0	0	0	0	0	0	0	2	chr13	PAN3	PAN3	rev	28846208	28834583	+	0.569998
chr13|PAN3:28855516|PAN3:28830428|rev|+	0	0	0	0	0	0	0	0	0	0	0	0	0	2	0	0	0	0	0	0	1	chr13	PAN3	PAN3	rev	28855516	28830428	+	0.418238
chr13|PCCA:100925600|PCCA:100909848|rev|+	0	0	0	0	4	0	0	0	3	0	0	0	0	0	3	0	5	0	0	9	5	chr13	PCCA	PCCA	rev	100925600	100909848	+	0.640485
chr13|PCCA:100962162|PCCA:100953713|rev|+	0	0	0	0	0	0	0	0	0	1	0	0	0	0	0	1	0	0	0	0	2	chr13	PCCA	PCCA	rev	100962162	100953713	+	0.584667
chr13|PCCA:100982925|PCCA:100914982|rev|+	0	0	0	0	0	0	0	0	0	0	0	0	2	0	0	0	0	0	0	0	1	chr13	PCCA	PCCA	rev	100982925	100914982	+	0.418238
chr13|PCCA:100992513|PCCA:100920942|rev|+	0	0	0	3	0	0	0	0	0	0	0	0	0	0	0	0	0	0	0	0	1	chr13	PCCA	PCCA	rev	100992513	100920942	+	0.418238
chr13|PCCA:100992513|PCCA:100959445|rev|+	0	0	0	0	1	0	0	0	0	0	0	0	0	0	0	0	0	0	0	0	1	chr13	PCCA	PCCA	rev	100992513	100959445	+	0.418238
chr13|PCCA:101020828|PCCA:100953713|rev|+	3	0	0	0	0	0	0	0	0	0	0	0	0	0	0	0	0	0	0	0	1	chr13	PCCA	PCCA	rev	101020828	100953713	+	0.418238
chr13|PCCA:101020828|PCCA:100955177|rev|+	0	0	0	0	3	0	0	0	0	0	0	0	0	0	0	0	0	0	0	0	1	chr13	PCCA	PCCA	rev	101020828	100955177	+	0.418238
chr13|PCCA:101020828|PCCA:100992410|rev|+	0	0	0	3	0	0	0	0	0	0	0	0	0	0	0	0	0	0	0	0	1	chr13	PCCA	PCCA	rev	101020828	100992410	+	0.418238
chr13|PCCA:101077985|PCCA:100909848|rev|+	0	0	0	0	0	0	0	0	0	0	0	0	0	0	0	1	0	0	0	0	1	chr13	PCCA	PCCA	rev	101077985	100909848	+	0.418238
chr13|PCCA:101077985|PCCA:100959445|rev|+	0	0	0	0	0	0	0	0	0	0	0	0	0	0	0	0	4	0	0	0	1	chr13	PCCA	PCCA	rev	101077985	100959445	+	0.418238
chr13|PCCA:101077985|PCCA:100962086|rev|+	0	0	0	0	0	0	4	0	0	0	0	0	0	0	0	0	0	0	0	0	1	chr13	PCCA	PCCA	rev	101077985	100962086	+	0.418238
chr13|PCCA:101101559|PCCA:100909848|rev|+	0	0	0	0	0	0	0	0	6	0	0	0	0	0	0	0	3	0	0	0	2	chr13	PCCA	PCCA	rev	101101559	100909848	+	0.547188
chr13|PCCA:101101559|PCCA:100914982|rev|+	0	0	0	0	0	0	0	0	3	0	0	0	0	0	0	0	0	0	0	0	1	chr13	PCCA	PCCA	rev	101101559	100914982	+	0.418238
chr13|PCCA:101101559|PCCA:100953713|rev|+	0	0	0	0	0	0	0	0	0	0	0	0	1	0	0	0	0	0	0	0	1	chr13	PCCA	PCCA	rev	101101559	100953713	+	0.418238
chr13|PCCA:101101559|PCCA:100955177|rev|+	0	0	0	0	0	0	0	0	0	0	0	0	0	1	0	0	0	0	0	0	1	chr13	PCCA	PCCA	rev	101101559	100955177	+	0.418238
chr13|PCCA:101101559|PCCA:100959445|rev|+	0	0	0	0	0	0	0	4	0	0	5	0	0	0	2	0	0	0	0	0	3	chr13	PCCA	PCCA	rev	101101559	100959445	+	0.356242
chr13|PCDH9:67799536|PCDH9:67802707|dup|-	0	0	0	0	0	0	0	0	0	0	0	0	0	2	0	0	0	0	0	0	1	chr13	PCDH9	PCDH9	dup	67799536	67802707	-	0.418238
chr13|PDS5B:33253066|PDS5B:33222890|rev|+	0	0	0	0	0	0	0	5	0	0	0	0	0	0	0	0	0	0	0	0	1	chr13	PDS5B	PDS5B	rev	33253066	33222890	+	0.418238
chr13|PDS5B:33253066|PDS5B:33241900|rev|+	0	0	0	0	0	0	0	0	0	0	0	0	0	0	0	0	0	3	0	0	1	chr13	PDS5B	PDS5B	rev	33253066	33241900	+	0.418238
chr13|PDS5B:33271039|PDS5B:33261270|rev|+	0	0	0	0	0	0	0	0	0	0	0	0	0	0	0	0	0	1	0	0	1	chr13	PDS5B	PDS5B	rev	33271039	33261270	+	0.418238
chr13|PDS5B:33309467|PDS5B:33306237|rev|+	0	3	0	0	0	0	0	0	1	0	0	0	0	0	0	0	0	0	0	0	2	chr13	PDS5B	PDS5B	rev	33309467	33306237	+	0.511852
chr13|PDS5B:33330094|PDS5B:33327469|rev|+	0	0	0	0	0	0	0	0	0	0	0	0	0	0	0	0	4	0	0	0	1	chr13	PDS5B	PDS5B	rev	33330094	33327469	+	0.418238
chr13|PDS5B:33334858|PDS5B:33327469|rev|+	0	0	0	0	0	0	0	1	0	0	0	0	0	0	0	0	0	0	0	0	1	chr13	PDS5B	PDS5B	rev	33334858	33327469	+	0.418238
chr13|PIBF1:73482819|PIBF1:73428194|rev|+	0	0	0	0	0	0	0	0	0	0	0	0	0	0	0	0	1	0	0	0	1	chr13	PIBF1	PIBF1	rev	73482819	73428194	+	0.418238
chr13|PIBF1:73505405|PIBF1:73409380|rev|+	0	0	0	0	0	0	0	0	0	0	0	0	0	0	2	0	0	0	0	0	1	chr13	PIBF1	PIBF1	rev	73505405	73409380	+	0.418238
chr13|PIBF1:73547813|PIBF1:73409380|rev|+	0	0	0	0	0	0	0	0	0	0	0	0	0	0	2	0	0	0	0	0	1	chr13	PIBF1	PIBF1	rev	73547813	73409380	+	0.418238
chr13|PSPC1:20333462|ZMYM5:20409829|rev|-	0	0	0	0	0	0	0	0	0	0	0	0	0	0	2	0	0	0	0	0	1	chr13	PSPC1	ZMYM5	rev	20333462	20409829	-	0.418238
chr13|PSPC1:20346381|PSPC1:20356931|rev|-	0	0	0	0	0	0	0	0	0	0	0	0	0	0	0	0	4	0	0	0	1	chr13	PSPC1	PSPC1	rev	20346381	20356931	-	0.418238
chr13|PSPC1:20346381|ZMYM5:20409829|rev|-	0	0	0	0	0	0	0	0	0	0	0	0	0	0	0	0	1	0	0	0	1	chr13	PSPC1	ZMYM5	rev	20346381	20409829	-	0.418238
chr13|RBM26:79896483|RBM26:79916966|rev|-	0	0	0	0	0	0	0	9	0	0	0	0	0	0	0	0	0	0	0	0	1	chr13	RBM26	RBM26	rev	79896483	79916966	-	0.418238
chr13|RBM26:79915257|RBM26:79918929|rev|-	5	3	0	0	0	0	0	0	0	0	0	0	0	0	0	0	0	0	0	0	2	chr13	RBM26	RBM26	rev	79915257	79918929	-	0.104423
chr13|RBM26:79951513|RBM26:79953042|rev|-	0	0	0	0	0	0	0	0	0	0	4	0	0	0	0	0	0	0	0	0	1	chr13	RBM26	RBM26	rev	79951513	79953042	-	0.418238
chr13|RNF219:79209244|RNF219:79219132|rev|-	0	0	0	0	0	0	0	0	0	0	0	0	0	0	0	0	0	0	0	3	1	chr13	RNF219	RNF219	rev	79209244	79219132	-	0.418238
chr13|SETDB2:50057699|SETDB2:50054354|rev|+	6	0	0	0	0	0	0	0	0	1	0	0	0	0	0	0	0	0	0	0	2	chr13	SETDB2	SETDB2	rev	50057699	50054354	+	0.466589
chr13|SLAIN1:78320990|SLAIN1:78293666|rev|+	0	3	0	0	2	0	0	0	0	0	0	0	0	0	0	0	0	0	0	0	2	chr13	SLAIN1	SLAIN1	rev	78320990	78293666	+	0.0965368
chr13|SLAIN1:78327493|SLAIN1:78293666|rev|+	28	0	21	0	0	45	12	13	0	0	0	0	80	0	81	0	20	38	0	0	9	chr13	SLAIN1	SLAIN1	rev	78327493	78293666	+	0.617807
chr13|SLAIN1:78327493|SLAIN1:78318417|rev|+	0	0	0	5	0	0	5	0	0	0	0	0	0	0	0	0	0	0	0	0	2	chr13	SLAIN1	SLAIN1	rev	78327493	78318417	+	0.584667
chr13|SLAIN1:78327493|SLAIN1:78320648|rev|+	0	0	0	0	0	0	0	0	0	0	0	0	0	0	0	0	0	0	0	4	1	chr13	SLAIN1	SLAIN1	rev	78327493	78320648	+	0.418238
chr13|SMAD9:37427555|SMAD9:37454012|rev|-	0	0	0	0	0	0	0	0	0	0	0	0	0	2	0	0	0	0	0	0	1	chr13	SMAD9	SMAD9	rev	37427555	37454012	-	0.418238
chr13|SPATA13:24798720|SPATA13:24796956|dup|+	0	0	0	1	0	0	0	0	0	0	0	0	0	0	0	0	2	0	0	0	2	chr13	SPATA13	SPATA13	dup	24798720	24796956	+	0.547188
chr13|SPATA13:24826000|SPATA13:24823614|rev|+	0	0	0	0	0	0	0	0	0	0	0	0	0	0	0	1	4	0	0	0	2	chr13	SPATA13	SPATA13	rev	24826000	24823614	+	0.214045
chr13|SPG20:36886281|SPG20:36886614|rev|-	0	3	0	0	0	0	0	0	0	0	0	0	0	0	0	0	0	0	0	0	1	chr13	SPG20	SPG20	rev	36886281	36886614	-	0.418238
chr13|STK24:99112625|STK24:99134575|rev|-	0	1	0	0	0	0	0	0	0	0	0	0	0	0	0	0	0	0	0	0	1	chr13	STK24	STK24	rev	99112625	99134575	-	0.418238
chr13|SUCLA2:48562675|SUCLA2:48571158|rev|-	0	0	0	0	0	0	0	0	0	0	0	0	1	0	0	0	0	0	0	0	1	chr13	SUCLA2	SUCLA2	rev	48562675	48571158	-	0.418238
chr13|SUGT1:53233384|SUGT1:53231666|rev|+	0	0	0	3	0	0	0	0	0	0	0	0	0	0	0	0	0	0	0	0	1	chr13	SUGT1	SUGT1	rev	53233384	53231666	+	0.418238
chr13|TBC1D4:75873465|TBC1D4:75923438|rev|-	0	0	0	0	0	1	0	0	0	0	0	0	0	0	0	0	0	0	0	0	1	chr13	TBC1D4	TBC1D4	rev	75873465	75923438	-	0.418238
chr13|TBC1D4:75900332|TBC1D4:75901962|rev|-	0	0	0	0	0	0	0	4	0	0	0	0	0	0	0	0	0	0	0	0	1	chr13	TBC1D4	TBC1D4	rev	75900332	75901962	-	0.418238
chr13|TBC1D4:75900332|TBC1D4:75936743|rev|-	0	0	2	0	0	0	0	0	0	0	0	0	0	0	0	0	0	0	0	0	1	chr13	TBC1D4	TBC1D4	rev	75900332	75936743	-	0.418238
chr13|TBC1D4:75930282|TBC1D4:75936743|rev|-	0	2	0	0	0	0	0	0	0	0	0	0	0	0	0	0	0	0	0	0	1	chr13	TBC1D4	TBC1D4	rev	75930282	75936743	-	0.418238
chr13|TDRD3:61034674|TDRD3:61013821|rev|+	0	0	0	5	1	0	0	0	0	2	0	0	0	0	0	0	0	0	0	0	3	chr13	TDRD3	TDRD3	rev	61034674	61013821	+	0.610843
chr13|TDRD3:61041513|TDRD3:61013821|rev|+	0	0	0	13	8	0	6	0	0	11	0	0	0	0	0	0	14	0	0	0	5	chr13	TDRD3	TDRD3	rev	61041513	61013821	+	0.55805
chr13|TDRD3:61041513|TDRD3:61018816|rev|+	3	0	0	0	0	0	0	0	0	0	0	0	0	0	0	0	0	0	0	0	1	chr13	TDRD3	TDRD3	rev	61041513	61018816	+	0.418238
chr13|TDRD3:61068709|TDRD3:61013821|rev|+	0	0	0	0	0	0	0	0	0	2	0	0	0	0	0	0	0	0	0	0	1	chr13	TDRD3	TDRD3	rev	61068709	61013821	+	0.418238
chr13|TDRD3:61084889|TDRD3:61013821|rev|+	0	0	0	0	0	0	0	0	0	2	0	0	0	0	0	0	0	0	0	0	1	chr13	TDRD3	TDRD3	rev	61084889	61013821	+	0.418238
chr13|TDRD3:61109367|TDRD3:61013821|rev|+	0	0	1	3	0	0	0	0	0	0	0	0	0	4	0	0	0	0	0	2	4	chr13	TDRD3	TDRD3	rev	61109367	61013821	+	0.226142
chr13|TDRD3:61141784|TDRD3:61109241|rev|+	0	1	0	0	0	0	0	0	0	0	0	0	0	0	0	0	0	0	0	0	1	chr13	TDRD3	TDRD3	rev	61141784	61109241	+	0.418238
chr13|TEX26:31540535|TEX26:31526796|rev|+	0	0	0	0	0	0	0	0	0	0	1	0	0	0	0	0	0	0	0	0	1	chr13	TEX26	TEX26	rev	31540535	31526796	+	0.418238
chr13|THSD1:52971366|THSD1:52972329|dup|-	5	0	0	0	0	0	0	0	0	0	0	0	0	1	0	0	0	0	0	0	2	chr13	THSD1	THSD1	dup	52971366	52972329	-	0.476154
chr13|THSD1:52971366|THSD1:52976816|rev|-	0	0	0	0	0	0	0	4	0	0	0	0	0	0	0	0	0	0	0	0	1	chr13	THSD1	THSD1	rev	52971366	52976816	-	0.418238
chr13|TM9SF2:100196249|TM9SF2:100191699|rev|+	0	0	0	0	0	0	0	0	0	0	0	0	0	0	2	0	0	0	0	0	1	chr13	TM9SF2	TM9SF2	rev	100196249	100191699	+	0.418238
chr13|TM9SF2:100207901|TM9SF2:100199238|rev|+	0	0	0	0	0	0	0	3	0	0	0	0	0	0	0	0	0	0	0	0	1	chr13	TM9SF2	TM9SF2	rev	100207901	100199238	+	0.418238
chr13|TM9SF2:100211788|TM9SF2:100191699|rev|+	0	0	0	0	1	0	0	0	0	0	1	0	0	0	0	0	0	0	0	0	2	chr13	TM9SF2	TM9SF2	rev	100211788	100191699	+	0.584667
chr13|TMCO3:114157903|TMCO3:114149816|rev|+	0	0	0	0	0	0	0	0	0	0	0	0	0	0	0	1	0	0	0	0	1	chr13	TMCO3	TMCO3	rev	114157903	114149816	+	0.418238
chr13|TMCO3:114193822|TMCO3:114188359|rev|+	4	0	0	0	0	0	0	0	0	0	0	0	0	0	0	0	0	0	0	0	1	chr13	TMCO3	TMCO3	rev	114193822	114188359	+	0.418238
chr13|TPP2:103280274|TPP2:103275226|rev|+	0	0	0	0	0	0	0	0	2	2	0	0	2	0	0	0	0	3	0	0	4	chr13	TPP2	TPP2	rev	103280274	103275226	+	0.442443
chr13|TPP2:103299694|TPP2:103290588|rev|+	0	0	0	0	0	0	6	0	0	0	0	0	0	0	0	0	0	0	0	0	1	chr13	TPP2	TPP2	rev	103299694	103290588	+	0.418238
chr13|TPP2:103309557|TPP2:103279361|rev|+	0	0	0	0	0	0	0	0	0	1	0	0	0	0	0	0	0	0	0	0	1	chr13	TPP2	TPP2	rev	103309557	103279361	+	0.418238
chr13|TUBGCP3:113170753|TUBGCP3:113181798|rev|-	0	0	1	0	0	0	0	0	0	0	0	0	8	0	0	0	0	0	0	0	2	chr13	TUBGCP3	TUBGCP3	rev	113170753	113181798	-	0.454462
chr13|UBAC2:99896878|UBAC2:99890680|rev|+	0	13	0	0	10	0	0	3	0	0	0	0	0	0	0	9	0	0	0	5	5	chr13	UBAC2	UBAC2	rev	99896878	99890680	+	0.0251131
chr13|UCHL3:76143643|UCHL3:76134888|rev|+	0	0	0	0	0	0	0	0	0	0	4	0	0	0	0	0	0	0	0	0	1	chr13	UCHL3	UCHL3	rev	76143643	76134888	+	0.418238
chr13|UGGT2:96485180|UGGT2:96489456|rev|-	0	0	0	0	0	0	0	0	0	0	1	0	0	0	0	0	0	0	0	0	1	chr13	UGGT2	UGGT2	rev	96485180	96489456	-	0.418238
chr13|UGGT2:96506568|UGGT2:96546911|rev|-	0	2	0	0	0	0	0	0	0	0	0	0	0	0	0	0	0	0	0	0	1	chr13	UGGT2	UGGT2	rev	96506568	96546911	-	0.418238
chr13|UGGT2:96529532|UGGT2:96624925|rev|-	0	0	0	0	0	0	0	0	0	0	0	0	0	0	0	0	0	1	0	0	1	chr13	UGGT2	UGGT2	rev	96529532	96624925	-	0.418238
chr13|UGGT2:96577933|UGGT2:96592345|rev|-	0	0	0	0	0	0	0	0	0	2	0	0	0	0	3	0	0	0	0	0	2	chr13	UGGT2	UGGT2	rev	96577933	96592345	-	0.569998
chr13|UGGT2:96577933|UGGT2:96601708|rev|-	0	0	0	0	0	0	0	0	0	0	2	0	0	0	0	0	0	0	0	0	1	chr13	UGGT2	UGGT2	rev	96577933	96601708	-	0.418238
chr13|UGGT2:96577933|UGGT2:96651561|rev|-	0	0	0	0	0	0	0	0	0	0	0	0	0	3	0	0	0	0	0	0	1	chr13	UGGT2	UGGT2	rev	96577933	96651561	-	0.418238
chr13|UGGT2:96589177|UGGT2:96624925|rev|-	0	0	0	0	0	0	0	2	0	0	0	0	0	0	0	0	0	0	0	0	1	chr13	UGGT2	UGGT2	rev	96589177	96624925	-	0.418238
chr13|UGGT2:96622365|UGGT2:96651561|rev|-	0	0	0	0	0	0	0	0	0	0	0	0	4	0	0	0	0	0	0	0	1	chr13	UGGT2	UGGT2	rev	96622365	96651561	-	0.418238
chr13|UGGT2:96636057|UGGT2:96648389|rev|-	0	0	0	0	0	0	0	0	0	0	0	0	0	0	0	2	0	0	0	0	1	chr13	UGGT2	UGGT2	rev	96636057	96648389	-	0.418238
chr13|UGGT2:96636057|UGGT2:96651561|rev|-	0	0	0	0	4	0	0	0	1	0	0	0	0	0	0	0	0	0	0	0	2	chr13	UGGT2	UGGT2	rev	96636057	96651561	-	0.490114
chr13|UGGT2:96638586|UGGT2:96665735|rev|-	0	0	0	0	0	0	0	0	0	0	0	0	1	0	0	0	0	0	0	0	1	chr13	UGGT2	UGGT2	rev	96638586	96665735	-	0.418238
chr13|USPL1:31205611|USPL1:31204971|dup|+	0	0	0	0	0	5	0	0	0	0	0	0	0	0	0	0	0	0	0	0	1	chr13	USPL1	USPL1	dup	31205611	31204971	+	0.418238
chr13|VWA8:42301329|VWA8:42407667|rev|-	0	0	0	0	0	0	0	0	0	0	1	0	0	0	0	0	0	0	0	0	1	chr13	VWA8	VWA8	rev	42301329	42407667	-	0.418238
chr13|VWA8:42352120|VWA8:42407667|rev|-	0	0	0	0	0	0	0	0	0	0	0	0	0	0	0	0	0	0	0	6	1	chr13	VWA8	VWA8	rev	42352120	42407667	-	0.418238
chr13|VWA8:42385360|VWA8:42393522|rev|-	0	0	0	0	0	0	0	8	0	0	0	0	0	0	0	0	0	0	0	0	1	chr13	VWA8	VWA8	rev	42385360	42393522	-	0.418238
chr13|VWA8:42385360|VWA8:42407667|rev|-	0	0	0	0	0	0	0	0	0	1	0	0	0	0	0	0	0	0	0	6	2	chr13	VWA8	VWA8	rev	42385360	42407667	-	0.267878
chr13|VWA8:42385360|VWA8:42457627|rev|-	0	3	0	0	0	0	0	0	0	0	0	0	0	3	0	0	0	0	0	0	2	chr13	VWA8	VWA8	rev	42385360	42457627	-	0.584667
chr13|VWA8:42385360|VWA8:42461497|rev|-	0	0	0	0	2	0	4	0	0	0	0	0	0	0	0	0	0	0	0	0	2	chr13	VWA8	VWA8	rev	42385360	42461497	-	0.547188
chr13|VWA8:42390833|VWA8:42407667|rev|-	0	2	0	0	0	0	0	0	0	0	0	0	0	0	0	0	0	0	0	0	1	chr13	VWA8	VWA8	rev	42390833	42407667	-	0.418238
chr13|VWA8:42439871|VWA8:42442613|rev|-	0	0	0	3	0	3	0	0	0	0	0	0	0	0	0	0	0	0	0	0	2	chr13	VWA8	VWA8	rev	42439871	42442613	-	0.584667
chr13|VWA8:42439871|VWA8:42465723|rev|-	0	0	0	0	0	0	0	0	3	0	0	0	0	0	0	0	0	0	0	0	1	chr13	VWA8	VWA8	rev	42439871	42465723	-	0.418238
chr13|XPO4:21364600|XPO4:21429904|rev|-	0	0	0	0	0	0	0	0	0	0	0	0	1	0	0	0	0	0	0	0	1	chr13	XPO4	XPO4	rev	21364600	21429904	-	0.418238
chr13|XPO4:21395842|XPO4:21418025|rev|-	0	0	0	4	0	0	0	0	0	0	0	0	0	0	0	0	0	0	0	0	1	chr13	XPO4	XPO4	rev	21395842	21418025	-	0.418238
chr13|XPO4:21436855|XPO4:21442840|rev|-	0	0	0	0	0	0	0	0	0	0	0	0	0	0	0	0	1	0	0	0	1	chr13	XPO4	XPO4	rev	21436855	21442840	-	0.418238
chr13|ZC3H13:46577273|ZC3H13:46594692|rev|-	0	0	0	0	0	0	0	0	0	1	0	0	0	0	0	0	0	0	0	0	1	chr13	ZC3H13	ZC3H13	rev	46577273	46594692	-	0.418238
chr13|ZC3H13:46577273|ZC3H13:46619651|rev|-	0	0	0	0	2	0	0	0	0	0	0	0	0	0	0	0	0	0	0	0	1	chr13	ZC3H13	ZC3H13	rev	46577273	46619651	-	0.418238
chr13|ZDHHC20:21961646|ZDHHC20:21965993|rev|-	2	0	0	0	0	0	0	0	0	0	0	0	0	0	0	0	0	0	0	0	1	chr13	ZDHHC20	ZDHHC20	rev	21961646	21965993	-	0.418238
chr13|ZDHHC20:21961646|ZDHHC20:21987911|rev|-	6	2	0	0	0	0	0	7	0	0	0	0	0	0	0	0	0	0	0	0	3	chr13	ZDHHC20	ZDHHC20	rev	21961646	21987911	-	0.457367
chr13|ZDHHC20:21961646|ZDHHC20:21999817|rev|-	0	0	0	0	0	0	0	0	0	0	0	0	1	0	0	0	0	0	0	0	1	chr13	ZDHHC20	ZDHHC20	rev	21961646	21999817	-	0.418238
chr13|ZMYM2:20580726|ZMYM2:20567202|rev|+	0	0	0	0	0	0	7	0	0	0	0	2	0	6	0	0	0	0	0	0	3	chr13	ZMYM2	ZMYM2	rev	20580726	20567202	+	0.457367
chr13|ZMYM2:20580726|ZMYM2:20576989|rev|+	0	0	1	0	0	0	0	0	0	0	5	0	0	4	2	0	1	0	0	0	5	chr13	ZMYM2	ZMYM2	rev	20580726	20576989	+	0.295932
chr13|ZMYM2:20608544|ZMYM2:20605458|rev|+	0	1	0	0	0	0	0	0	0	0	0	0	0	0	0	0	0	0	0	0	1	chr13	ZMYM2	ZMYM2	rev	20608544	20605458	+	0.418238
chr13|ZMYM2:20611049|ZMYM2:20567202|rev|+	0	0	0	0	1	0	0	0	0	0	0	0	0	0	0	0	0	0	0	0	1	chr13	ZMYM2	ZMYM2	rev	20611049	20567202	+	0.418238
chr13|ZMYM2:20633702|ZMYM2:20600751|rev|+	0	0	0	0	2	0	0	0	1	0	0	0	0	0	0	0	0	0	0	0	2	chr13	ZMYM2	ZMYM2	rev	20633702	20600751	+	0.547188
chr13|ZMYM2:20637111|ZMYM2:20605458|rev|+	1	0	0	0	0	0	0	0	0	0	0	0	0	0	0	0	0	0	0	0	1	chr13	ZMYM2	ZMYM2	rev	20637111	20605458	+	0.418238
chr13|ZMYM2:20641530|ZMYM2:20625572|rev|+	0	1	0	0	0	0	0	0	3	0	0	0	0	0	0	0	0	0	0	0	2	chr13	ZMYM2	ZMYM2	rev	20641530	20625572	+	0.511852
chr13|ZMYM2:20641530|ZMYM2:20632714|rev|+	0	0	0	0	0	0	0	0	0	0	0	0	0	0	0	0	1	0	0	0	1	chr13	ZMYM2	ZMYM2	rev	20641530	20632714	+	0.418238
chr13|ZMYM2:20641530|ZMYM2:20635192|rev|+	0	0	0	0	0	0	0	6	0	0	0	0	0	0	0	0	0	0	0	0	1	chr13	ZMYM2	ZMYM2	rev	20641530	20635192	+	0.418238
chr13|ZMYM2:20657172|ZMYM2:20635192|rev|+	0	0	0	0	0	2	0	0	0	0	0	0	0	0	0	0	0	0	0	0	1	chr13	ZMYM2	ZMYM2	rev	20657172	20635192	+	0.418238
chr13|ZMYM2:20657172|ZMYM2:20638590|rev|+	0	0	0	0	0	0	0	0	0	0	0	0	0	0	2	0	0	0	0	0	1	chr13	ZMYM2	ZMYM2	rev	20657172	20638590	+	0.418238
chr13|ZMYM5:20409616|ZMYM5:20411961|rev|-	0	0	0	0	0	3	0	0	0	0	0	0	0	0	0	0	0	0	0	0	1	chr13	ZMYM5	ZMYM5	rev	20409616	20411961	-	0.418238
chr13|ZMYM5:20409616|ZMYM5:20413125|rev|-	5	0	0	0	0	0	2	0	4	0	0	0	0	0	0	0	0	0	0	0	3	chr13	ZMYM5	ZMYM5	rev	20409616	20413125	-	0.72954
chr13|ZMYM5:20409616|ZMYM5:20426330|rev|-	0	0	0	1	0	0	0	0	0	0	0	0	0	0	0	0	0	0	0	0	1	chr13	ZMYM5	ZMYM5	rev	20409616	20426330	-	0.418238
chr14|AHSA1:77932010|AHSA1:77930940|rev|+	0	0	0	0	0	1	3	0	0	0	0	0	0	0	0	0	0	0	0	0	2	chr14	AHSA1	AHSA1	rev	77932010	77930940	+	0.511852
chr14|AKAP6:32903023|AKAP6:32902665|dup|+	0	0	0	0	0	0	0	0	1	0	0	0	0	0	0	0	0	0	0	0	1	chr14	AKAP6	AKAP6	dup	32903023	32902665	+	0.418238
chr14|AKAP6:33046448|AKAP6:33004759|rev|+	0	0	0	0	0	0	0	0	0	0	0	0	0	0	0	1	0	0	0	0	1	chr14	AKAP6	AKAP6	rev	33046448	33004759	+	0.418238
chr14|AKAP6:33069998|AKAP6:33046325|rev|+	4	0	0	0	0	0	0	0	0	0	0	1	0	0	0	0	0	0	0	0	2	chr14	AKAP6	AKAP6	rev	33069998	33046325	+	0.490114
chr14|ANGEL1:77269713|ANGEL1:77275986|rev|-	0	0	0	0	0	0	3	0	0	0	0	0	0	0	0	0	0	0	0	0	1	chr14	ANGEL1	ANGEL1	rev	77269713	77275986	-	0.418238
chr14|AP5M1:57747140|AP5M1:57740961|rev|+	0	0	0	0	0	0	0	4	0	0	0	0	0	0	0	0	0	0	0	0	1	chr14	AP5M1	AP5M1	rev	57747140	57740961	+	0.418238
chr14|ARHGAP5:32563592|ARHGAP5:32559707|dup|+	0	0	0	0	0	0	0	3	0	0	0	0	0	0	0	0	0	0	0	0	1	chr14	ARHGAP5	ARHGAP5	dup	32563592	32559707	+	0.418238
chr14|ARHGAP5:32615546|ARHGAP5:32559707|rev|+	0	0	0	0	0	0	0	0	0	2	0	0	0	0	0	0	0	3	0	0	2	chr14	ARHGAP5	ARHGAP5	rev	32615546	32559707	+	0.0965368
chr14|ARHGAP5:32621734|ARHGAP5:32586345|rev|+	3	0	0	0	0	0	0	0	1	0	0	0	0	0	0	0	0	0	0	0	2	chr14	ARHGAP5	ARHGAP5	rev	32621734	32586345	+	0.511852
chr14|ATG2B:96784034|ATG2B:96798992|rev|-	0	0	0	0	0	0	0	0	0	1	0	0	0	0	0	0	0	0	0	0	1	chr14	ATG2B	ATG2B	rev	96784034	96798992	-	0.418238
chr14|ATL1:51081229|ATL1:51060563|rev|+	0	0	0	3	0	0	0	0	0	0	0	0	0	0	2	0	0	0	0	0	2	chr14	ATL1	ATL1	rev	51081229	51060563	+	0.569998
chr14|ATL1:51081229|ATL1:51062293|rev|+	0	0	0	0	0	0	0	0	0	0	0	0	1	0	0	0	0	0	0	0	1	chr14	ATL1	ATL1	rev	51081229	51062293	+	0.418238
chr14|BAZ1A:35240716|BAZ1A:35243696|rev|-	0	0	0	0	0	0	0	0	0	0	0	0	0	0	0	1	0	0	0	0	1	chr14	BAZ1A	BAZ1A	rev	35240716	35243696	-	0.418238
chr14|BAZ1A:35331249|BAZ1A:35331528|dup|-	0	0	0	0	0	0	5	0	0	0	0	0	0	0	0	0	0	0	0	0	1	chr14	BAZ1A	BAZ1A	dup	35331249	35331528	-	0.418238
chr14|BRMS1L:36304129|BRMS1L:36300615|rev|+	0	0	0	0	0	0	0	0	0	0	0	0	0	0	0	0	0	0	0	9	1	chr14	BRMS1L	BRMS1L	rev	36304129	36300615	+	0.418238
chr14|BTBD7:93760203|BTBD7:93761283|dup|-	0	0	0	2	0	0	0	0	0	0	0	0	0	0	0	0	0	0	0	0	1	chr14	BTBD7	BTBD7	dup	93760203	93761283	-	0.418238
chr14|C14orf101:57088420|C14orf101:57070532|rev|+	6	0	0	0	0	0	0	0	0	0	0	0	0	0	0	0	0	0	0	0	1	chr14	C14orf101	C14orf101	rev	57088420	57070532	+	0.418238
chr14|C14orf37:58563441|C14orf37:58563699|dup|-	3	0	0	0	0	0	0	0	0	0	0	0	0	0	0	0	0	0	0	0	1	chr14	C14orf37	C14orf37	dup	58563441	58563699	-	0.418238
chr14|CDC42BPB:103432618|CDC42BPB:103436598|rev|-	0	0	0	0	0	1	0	0	0	0	0	0	0	0	0	0	0	0	0	0	1	chr14	CDC42BPB	CDC42BPB	rev	103432618	103436598	-	0.418238
chr14|CDC42BPB:103465901|CDC42BPB:103478525|rev|-	0	0	0	0	3	0	0	0	3	0	0	0	0	0	0	0	0	0	0	0	2	chr14	CDC42BPB	CDC42BPB	rev	103465901	103478525	-	0.584667
chr14|CDC42BPB:103470264|CDC42BPB:103478525|rev|-	0	0	0	0	0	0	0	0	0	0	0	0	0	0	0	0	5	0	0	0	1	chr14	CDC42BPB	CDC42BPB	rev	103470264	103478525	-	0.418238
chr14|CDKL1:50805664|CDKL1:50807950|rev|-	0	0	0	0	0	0	0	0	0	0	0	0	0	0	0	0	0	0	0	3	1	chr14	CDKL1	CDKL1	rev	50805664	50807950	-	0.418238
chr14|CEP128:80971254|CEP128:81046767|rev|-	0	1	0	0	0	0	0	0	0	0	0	0	0	0	0	0	0	0	0	0	1	chr14	CEP128	CEP128	rev	80971254	81046767	-	0.418238
chr14|CEP128:81209418|CEP128:81244390|rev|-	0	0	0	0	0	0	0	0	1	0	0	0	0	0	0	0	0	0	0	0	1	chr14	CEP128	CEP128	rev	81209418	81244390	-	0.418238
chr14|CEP128:81297486|CEP128:81366373|rev|-	0	0	0	0	0	0	0	0	0	0	0	0	0	2	0	0	0	0	0	0	1	chr14	CEP128	CEP128	rev	81297486	81366373	-	0.418238
chr14|CHD8:21870115|CHD8:21871822|rev|-	0	0	0	8	1	0	0	0	0	0	2	0	0	0	1	0	0	0	0	0	4	chr14	CHD8	CHD8	rev	21870115	21871822	-	0.546661
chr14|COCH:31349940|COCH:31346777|rev|+	0	0	0	3	0	0	0	0	0	0	0	0	0	0	0	0	0	0	0	0	1	chr14	COCH	COCH	rev	31349940	31346777	+	0.418238
chr14|CPSF2:92609638|CPSF2:92592465|rev|+	0	0	0	0	0	0	0	0	0	2	0	0	0	0	0	0	0	0	0	0	1	chr14	CPSF2	CPSF2	rev	92609638	92592465	+	0.418238
chr14|DCAF5:69583082|DCAF5:69589077|rev|-	0	0	0	0	0	0	1	0	0	0	0	0	0	0	0	0	0	0	0	0	1	chr14	DCAF5	DCAF5	rev	69583082	69589077	-	0.418238
chr14|DDHD1:53525194|DDHD1:53558650|rev|-	0	0	0	2	2	0	0	0	0	0	0	0	0	0	0	0	0	0	0	0	2	chr14	DDHD1	DDHD1	rev	53525194	53558650	-	0.584667
chr14|DDHD1:53539314|DDHD1:53570574|rev|-	0	0	1	0	0	0	0	0	0	0	0	0	0	0	0	0	0	0	0	0	1	chr14	DDHD1	DDHD1	rev	53539314	53570574	-	0.418238
chr14|DNAL1:74156218|DNAL1:74138244|rev|+	0	0	0	0	0	0	0	0	0	0	0	0	0	0	1	0	0	0	0	0	1	chr14	DNAL1	DNAL1	rev	74156218	74138244	+	0.418238
chr14|DYNC1H1:102489217|DYNC1H1:102473344|rev|+	0	0	0	0	0	0	0	0	0	0	0	0	0	0	1	0	0	0	0	0	1	chr14	DYNC1H1	DYNC1H1	rev	102489217	102473344	+	0.418238
chr14|DYNC1H1:102489217|DYNC1H1:102486229|rev|+	0	0	0	0	3	8	0	0	0	0	0	0	0	0	0	0	7	0	0	0	3	chr14	DYNC1H1	DYNC1H1	rev	102489217	102486229	+	0.421417
chr14|DYNC1H1:102507010|DYNC1H1:102506572|rev|+	9	0	15	0	0	0	0	0	10	15	10	0	0	0	0	0	10	6	0	0	7	chr14	DYNC1H1	DYNC1H1	rev	102507010	102506572	+	0.269695
chr14|ELMSAN1:74203700|ELMSAN1:74204000|dup|-	0	0	0	0	0	0	0	0	0	0	0	0	0	2	0	0	0	0	0	0	1	chr14	ELMSAN1	ELMSAN1	dup	74203700	74204000	-	0.418238
chr14|ELMSAN1:74203700|ELMSAN1:74206958|rev|-	0	0	0	0	0	0	0	0	0	0	0	0	0	0	0	0	0	3	0	0	1	chr14	ELMSAN1	ELMSAN1	rev	74203700	74206958	-	0.418238
chr14|EML1:100331983|EML1:100317189|rev|+	0	0	0	0	0	0	0	0	0	0	0	0	0	0	0	0	0	2	0	0	1	chr14	EML1	EML1	rev	100331983	100317189	+	0.418238
chr14|EML1:100344956|EML1:100317189|rev|+	0	0	0	0	0	0	0	0	0	0	0	0	0	0	2	0	0	0	0	0	1	chr14	EML1	EML1	rev	100344956	100317189	+	0.418238
chr14|EML1:100377913|EML1:100367265|rev|+	0	0	0	0	0	0	0	0	0	0	0	0	2	0	0	0	0	0	0	0	1	chr14	EML1	EML1	rev	100377913	100367265	+	0.418238
chr14|EML1:100381034|EML1:100380515|rev|+	0	0	2	0	0	0	0	4	0	0	0	0	0	0	0	2	0	0	0	0	3	chr14	EML1	EML1	rev	100381034	100380515	+	0.724525
chr14|EML5:89093181|EML5:89124732|rev|-	0	1	0	0	0	0	0	0	0	0	0	0	0	0	0	0	0	0	0	0	1	chr14	EML5	EML5	rev	89093181	89124732	-	0.418238
chr14|EML5:89123719|EML5:89131833|rev|-	0	0	0	0	0	0	0	0	0	0	0	0	2	0	0	0	0	0	0	0	1	chr14	EML5	EML5	rev	89123719	89131833	-	0.418238
chr14|EML5:89123719|EML5:89193022|rev|-	0	2	0	0	0	0	0	0	0	0	0	0	0	0	0	0	0	0	0	0	1	chr14	EML5	EML5	rev	89123719	89193022	-	0.418238
chr14|EML5:89153559|EML5:89205358|rev|-	2	0	0	0	0	0	0	0	0	0	0	0	0	0	0	0	0	0	0	0	1	chr14	EML5	EML5	rev	89153559	89205358	-	0.418238
chr14|EML5:89178614|EML5:89181539|rev|-	0	0	0	0	0	0	0	0	0	1	0	0	0	0	0	0	0	0	0	0	1	chr14	EML5	EML5	rev	89178614	89181539	-	0.418238
chr14|EML5:89178614|EML5:89221015|rev|-	0	0	0	0	0	0	0	4	0	0	0	0	0	0	0	0	0	0	0	0	1	chr14	EML5	EML5	rev	89178614	89221015	-	0.418238
chr14|EML5:89192884|EML5:89221015|rev|-	0	9	4	0	0	0	0	0	0	0	0	0	0	0	1	0	0	0	0	0	3	chr14	EML5	EML5	rev	89192884	89221015	-	0.516152
chr14|EML5:89202707|EML5:89212627|rev|-	0	0	0	0	0	0	0	0	0	0	0	0	0	0	0	0	1	0	0	0	1	chr14	EML5	EML5	rev	89202707	89212627	-	0.418238
chr14|EML5:89202707|EML5:89221015|rev|-	0	0	0	0	0	1	0	0	0	0	0	0	0	0	0	0	1	0	0	0	2	chr14	EML5	EML5	rev	89202707	89221015	-	0.584667
chr14|EML5:89212528|EML5:89221015|rev|-	0	0	0	0	0	0	0	0	0	0	0	0	1	0	0	0	0	0	0	0	1	chr14	EML5	EML5	rev	89212528	89221015	-	0.418238
chr14|ERO1L:53112871|ERO1L:53119026|rev|-	0	1	0	0	0	0	0	0	0	0	0	0	0	0	0	0	0	0	0	0	1	chr14	ERO1L	ERO1L	rev	53112871	53119026	-	0.418238
chr14|ERO1L:53112871|ERO1L:53133213|rev|-	0	0	0	0	0	0	0	3	0	0	0	0	0	0	0	0	0	0	0	0	1	chr14	ERO1L	ERO1L	rev	53112871	53133213	-	0.418238
chr14|ERO1L:53138347|ERO1L:53149126|rev|-	0	0	0	0	0	0	0	0	0	0	0	0	0	0	0	0	0	2	0	0	1	chr14	ERO1L	ERO1L	rev	53138347	53149126	-	0.418238
chr14|EXD2:69697315|EXD2:69695532|rev|+	0	0	0	2	0	0	0	0	0	0	0	0	0	0	2	0	0	0	0	0	2	chr14	EXD2	EXD2	rev	69697315	69695532	+	0.584667
chr14|EXOC5:57696451|EXOC5:57714430|rev|-	0	0	0	0	0	0	6	0	0	0	0	0	0	4	0	0	0	0	0	0	2	chr14	EXOC5	EXOC5	rev	57696451	57714430	-	0.569998
chr14|EXOC5:57710882|EXOC5:57714430|rev|-	0	0	0	0	0	0	0	0	0	0	0	0	0	0	0	0	0	1	0	0	1	chr14	EXOC5	EXOC5	rev	57710882	57714430	-	0.418238
chr14|FAM179B:45481278|FAM179B:45464948|rev|+	0	2	0	0	0	0	0	0	0	0	5	0	0	0	0	0	0	0	0	5	3	chr14	FAM179B	FAM179B	rev	45481278	45464948	+	0.724525
chr14|FAM179B:45495075|FAM179B:45475210|rev|+	0	0	0	0	0	0	0	0	0	1	0	0	0	0	0	0	0	0	0	0	1	chr14	FAM179B	FAM179B	rev	45495075	45475210	+	0.418238
chr14|FAM179B:45496677|FAM179B:45478115|rev|+	0	0	0	3	0	0	0	0	0	0	0	0	0	0	0	0	0	0	0	0	1	chr14	FAM179B	FAM179B	rev	45496677	45478115	+	0.418238
chr14|FAM179B:45501579|FAM179B:45475210|rev|+	0	0	0	0	0	0	0	0	0	0	0	0	0	0	1	0	0	0	0	0	1	chr14	FAM179B	FAM179B	rev	45501579	45475210	+	0.418238
chr14|FAM179B:45501579|FAM179B:45478115|rev|+	0	0	0	0	0	0	0	0	0	0	0	0	0	0	2	0	0	0	0	0	1	chr14	FAM179B	FAM179B	rev	45501579	45478115	+	0.418238
chr14|FAM179B:45501579|FAM179B:45481177|rev|+	4	0	0	0	0	0	0	0	0	0	1	0	0	0	0	0	0	0	0	0	2	chr14	FAM179B	FAM179B	rev	45501579	45481177	+	0.490114
chr14|FAM179B:45501579|FAM179B:45494985|rev|+	0	0	0	0	0	0	0	0	2	0	0	0	0	0	0	0	0	0	0	0	1	chr14	FAM179B	FAM179B	rev	45501579	45494985	+	0.418238
chr14|FAM179B:45523752|FAM179B:45478115|rev|+	0	0	0	0	0	0	0	0	0	0	0	0	2	1	0	0	0	0	0	0	2	chr14	FAM179B	FAM179B	rev	45523752	45478115	+	0.121861
chr14|FAM179B:45523752|FAM179B:45481177|rev|+	0	0	0	0	2	0	0	0	0	0	0	0	0	0	0	0	0	0	0	0	1	chr14	FAM179B	FAM179B	rev	45523752	45481177	+	0.418238
chr14|FANCM:45646179|FANCM:45644273|dup|+	2	0	0	0	0	0	0	0	0	0	0	0	0	0	0	0	0	0	0	0	1	chr14	FANCM	FANCM	dup	45646179	45644273	+	0.418238
chr14|FUT8:66028484|FUT8:65922338|rev|+	0	0	0	3	0	0	0	0	0	0	0	0	0	0	0	0	0	0	0	0	1	chr14	FUT8	FUT8	rev	66028484	65922338	+	0.418238
chr14|FUT8:66028484|FUT8:66028054|dup|+	0	53	64	0	0	0	0	0	0	0	0	0	60	0	0	0	0	0	0	0	3	chr14	FUT8	FUT8	dup	66028484	66028054	+	0.797248
chr14|FUT8:66191041|FUT8:66188492|rev|+	0	0	0	0	0	0	0	0	0	0	0	0	0	0	0	0	2	0	0	0	1	chr14	FUT8	FUT8	rev	66191041	66188492	+	0.418238
chr14|FUT8:66200099|FUT8:66188492|rev|+	0	0	0	0	0	4	0	0	3	0	0	0	0	0	0	0	1	0	0	0	3	chr14	FUT8	FUT8	rev	66200099	66188492	+	0.119964
chr14|GALC:88429727|GALC:88454867|rev|-	1	0	0	0	0	0	0	0	0	0	0	0	0	0	0	0	0	0	0	0	1	chr14	GALC	GALC	rev	88429727	88454867	-	0.418238
chr14|GEMIN2:39602923|GEMIN2:39587202|rev|+	0	0	0	0	0	0	0	0	0	0	0	0	0	0	0	0	0	2	0	0	1	chr14	GEMIN2	GEMIN2	rev	39602923	39587202	+	0.418238
chr14|GPATCH2L:76644385|GPATCH2L:76638185|rev|+	0	0	0	0	0	0	0	0	0	0	1	0	0	0	0	0	0	0	0	0	1	chr14	GPATCH2L	GPATCH2L	rev	76644385	76638185	+	0.418238
chr14|GPATCH2L:76647192|GPATCH2L:76633005|rev|+	0	0	0	0	0	0	0	0	0	0	0	0	4	0	0	0	0	0	0	0	1	chr14	GPATCH2L	GPATCH2L	rev	76647192	76633005	+	0.418238
chr14|GPATCH2L:76662315|GPATCH2L:76633005|rev|+	0	0	0	2	3	0	0	3	0	0	0	0	0	0	0	0	0	0	0	0	3	chr14	GPATCH2L	GPATCH2L	rev	76662315	76633005	+	0.320412
chr14|GPHN:67589094|GPHN:67490349|rev|+	0	0	0	0	0	0	0	0	0	0	0	0	0	5	0	0	0	2	0	5	3	chr14	GPHN	GPHN	rev	67589094	67490349	+	0.404067
chr14|GPHN:67589094|GPHN:67576856|rev|+	0	0	1	0	0	0	0	0	0	0	0	0	0	0	0	0	0	0	0	0	1	chr14	GPHN	GPHN	rev	67589094	67576856	+	0.418238
chr14|GPHN:67610166|GPHN:67567572|rev|+	0	0	0	1	0	0	0	0	0	0	0	0	0	0	0	0	0	0	0	0	1	chr14	GPHN	GPHN	rev	67610166	67567572	+	0.418238
chr14|GPHN:67610166|GPHN:67576856|rev|+	0	0	0	0	0	0	0	0	0	0	1	0	0	0	0	0	0	0	0	0	1	chr14	GPHN	GPHN	rev	67610166	67576856	+	0.418238
chr14|GPHN:67635753|GPHN:67555699|rev|+	0	0	0	0	0	0	0	0	0	0	0	0	0	0	0	2	0	0	0	0	1	chr14	GPHN	GPHN	rev	67635753	67555699	+	0.418238
chr14|GPR137C:53067059|GPR137C:53064989|rev|+	0	0	0	0	3	0	2	0	0	0	1	0	0	0	0	0	0	0	0	0	3	chr14	GPR137C	GPR137C	rev	53067059	53064989	+	0.703255
chr14|HAUS4:23416809|HAUS4:23424385|rev|-	0	0	0	0	0	0	0	0	0	0	0	0	0	2	0	0	0	0	0	0	1	chr14	HAUS4	HAUS4	rev	23416809	23424385	-	0.418238
chr14|HEATR5A:31771500|HEATR5A:31774383|rev|-	0	0	0	0	0	0	0	0	1	0	0	0	0	0	0	0	0	0	0	0	1	chr14	HEATR5A	HEATR5A	rev	31771500	31774383	-	0.418238
chr14|HEATR5A:31771500|HEATR5A:31777226|rev|-	0	0	0	0	0	0	0	2	0	0	0	0	0	0	0	0	0	0	0	0	1	chr14	HEATR5A	HEATR5A	rev	31771500	31777226	-	0.418238
chr14|HEATR5A:31782173|HEATR5A:31787498|rev|-	0	0	0	2	0	0	0	0	0	0	0	0	0	0	0	0	0	0	0	0	1	chr14	HEATR5A	HEATR5A	rev	31782173	31787498	-	0.418238
chr14|HEATR5A:31795368|HEATR5A:31844174|rev|-	0	0	0	0	0	0	0	0	0	0	2	0	0	0	0	0	0	0	0	0	1	chr14	HEATR5A	HEATR5A	rev	31795368	31844174	-	0.418238
chr14|HEATR5A:31806681|HEATR5A:31844174|rev|-	3	0	0	0	0	0	0	0	0	0	0	0	0	0	0	0	0	0	0	0	1	chr14	HEATR5A	HEATR5A	rev	31806681	31844174	-	0.418238
chr14|HEATR5A:31813101|HEATR5A:31844174|rev|-	0	0	0	0	0	0	0	0	0	0	0	0	0	0	0	0	2	0	0	0	1	chr14	HEATR5A	HEATR5A	rev	31813101	31844174	-	0.418238
chr14|HEATR5A:31814292|HEATR5A:31817113|rev|-	0	0	2	0	0	0	0	0	0	1	0	0	0	0	0	0	0	0	0	0	2	chr14	HEATR5A	HEATR5A	rev	31814292	31817113	-	0.547188
chr14|HEATR5A:31841015|HEATR5A:31844174|rev|-	0	0	0	0	0	0	0	0	0	0	0	0	0	0	0	5	0	0	0	0	1	chr14	HEATR5A	HEATR5A	rev	31841015	31844174	-	0.418238
chr14|HEATR5A:31849672|HEATR5A:31872255|rev|-	0	0	0	0	0	0	0	0	0	0	0	0	0	0	0	0	0	2	0	0	1	chr14	HEATR5A	HEATR5A	rev	31849672	31872255	-	0.418238
chr14|HECTD1:31582309|HECTD1:31583546|rev|-	0	0	0	0	0	0	0	0	2	0	0	0	0	0	0	0	0	0	0	0	1	chr14	HECTD1	HECTD1	rev	31582309	31583546	-	0.418238
chr14|HECTD1:31582309|HECTD1:31641328|rev|-	0	0	0	0	0	0	0	0	0	0	1	0	0	0	0	0	0	0	0	0	1	chr14	HECTD1	HECTD1	rev	31582309	31641328	-	0.418238
chr14|HECTD1:31585441|HECTD1:31590711|rev|-	0	0	0	0	0	1	0	0	0	0	0	0	0	0	0	0	0	0	0	0	1	chr14	HECTD1	HECTD1	rev	31585441	31590711	-	0.418238
chr14|HECTD1:31585441|HECTD1:31592253|rev|-	0	0	0	0	0	0	0	0	0	0	0	0	1	0	0	0	0	0	0	0	1	chr14	HECTD1	HECTD1	rev	31585441	31592253	-	0.418238
chr14|HECTD1:31596990|HECTD1:31641328|rev|-	0	0	0	0	0	0	0	0	0	0	0	0	0	0	0	0	0	0	0	1	1	chr14	HECTD1	HECTD1	rev	31596990	31641328	-	0.418238
chr14|HECTD1:31613316|HECTD1:31614147|rev|-	0	0	1	0	0	0	0	0	0	0	0	0	0	0	0	0	0	0	0	0	1	chr14	HECTD1	HECTD1	rev	31613316	31614147	-	0.418238
chr14|HECTD1:31613316|HECTD1:31641328|rev|-	0	0	0	0	0	0	0	0	0	0	0	0	0	0	0	0	0	0	0	3	1	chr14	HECTD1	HECTD1	rev	31613316	31641328	-	0.418238
chr14|HIF1A:62188541|HIF1A:62187096|rev|+	0	0	4	0	0	0	0	4	0	0	0	0	0	0	0	0	0	0	0	3	3	chr14	HIF1A	HIF1A	rev	62188541	62187096	+	0.789974
chr14|HIF1A:62188541|HIF1A:62187099|rev|+	0	0	3	3	0	0	0	3	0	0	0	0	2	0	0	7	0	0	0	2	6	chr14	HIF1A	HIF1A	rev	62188541	62187099	+	0.70627
chr14|HIF1A:62188541|HIF1A:62188226|rev|+	0	0	0	0	0	0	0	0	0	0	0	3	0	0	0	0	0	0	0	0	1	chr14	HIF1A	HIF1A	rev	62188541	62188226	+	0.418238
chr14|HIF1A:62194373|HIF1A:62187099|rev|+	0	0	0	0	0	0	0	0	0	0	0	0	0	0	0	3	0	0	0	1	2	chr14	HIF1A	HIF1A	rev	62194373	62187099	+	0.511852
chr14|HIF1A:62201003|HIF1A:62187099|rev|+	0	3	0	0	0	0	0	0	0	0	0	0	2	0	0	0	0	0	0	0	2	chr14	HIF1A	HIF1A	rev	62201003	62187099	+	0.569998
chr14|HNRNPC:21698477|HNRNPC:21702388|rev|-	0	0	0	0	2	0	0	0	0	0	2	0	0	0	0	0	2	0	0	0	3	chr14	HNRNPC	HNRNPC	rev	21698477	21702388	-	0.26113
chr14|IFT43:76488737|TTLL5:76232404|rev|+	0	0	0	0	1	0	0	0	0	0	0	0	0	0	0	0	0	0	0	0	1	chr14	IFT43	TTLL5	rev	76488737	76232404	+	0.418238
chr14|IFT43:76488737|TTLL5:76420766|rev|+	3	0	0	0	0	0	0	0	0	0	0	0	0	0	0	0	0	0	0	0	1	chr14	IFT43	TTLL5	rev	76488737	76420766	+	0.418238
chr14|INF2:105179329|INF2:105179164|dup|+	0	0	2	0	0	0	0	0	0	0	0	0	0	0	0	0	0	0	0	0	1	chr14	INF2	INF2	dup	105179329	105179164	+	0.418238
chr14|ITPK1:93412675|ITPK1:93429194|rev|-	1	0	1	0	0	0	0	0	0	0	0	0	0	0	0	0	0	0	0	0	2	chr14	ITPK1	ITPK1	rev	93412675	93429194	-	0.584667
chr14|KCNH5:63416850|KCNH5:63417277|dup|-	0	0	0	0	0	0	0	0	0	0	0	0	0	0	0	0	0	3	0	0	1	chr14	KCNH5	KCNH5	dup	63416850	63417277	-	0.418238
chr14|KCNH5:63447589|KCNH5:63483672|rev|-	0	0	0	0	0	0	0	0	0	0	0	0	0	0	0	0	0	3	0	0	1	chr14	KCNH5	KCNH5	rev	63447589	63483672	-	0.418238
chr14|KCNK10:88693718|KCNK10:88729895|rev|-	0	0	0	0	0	0	0	0	0	0	2	0	0	0	0	0	0	0	0	0	1	chr14	KCNK10	KCNK10	rev	88693718	88729895	-	0.418238
chr14|KIAA0247:70125430|KIAA0247:70125229|dup|+	0	0	0	0	0	0	0	0	0	0	0	0	0	0	0	0	0	0	0	4	1	chr14	KIAA0247	KIAA0247	dup	70125430	70125229	+	0.418238
chr14|KLC1:104129264|KLC1:104128452|rev|+	0	2	0	0	0	0	0	0	0	0	0	0	1	0	0	0	6	0	0	0	3	chr14	KLC1	KLC1	rev	104129264	104128452	+	0.206151
chr14|KLC1:104136620|KLC1:104128452|rev|+	0	0	0	0	0	0	0	0	1	0	0	0	0	0	0	0	0	0	0	0	1	chr14	KLC1	KLC1	rev	104136620	104128452	+	0.418238
chr14|KLC1:104143860|KLC1:104135847|rev|+	0	0	1	0	0	0	0	0	0	0	0	0	0	0	0	0	0	0	0	2	2	chr14	KLC1	KLC1	rev	104143860	104135847	+	0.547188
chr14|KLHDC1:50190670|KLHDC1:50175876|rev|+	0	0	3	0	0	0	0	0	0	0	0	0	0	0	0	0	2	0	0	0	2	chr14	KLHDC1	KLHDC1	rev	50190670	50175876	+	0.569998
chr14|KLHDC1:50192487|KLHDC1:50175876|rev|+	0	1	0	0	0	0	0	0	0	0	0	0	0	0	0	0	0	0	0	0	1	chr14	KLHDC1	KLHDC1	rev	50192487	50175876	+	0.418238
chr14|KLHDC1:50196266|KLHDC1:50190591|rev|+	0	0	0	0	0	0	0	0	1	0	0	0	0	0	0	0	0	0	0	0	1	chr14	KLHDC1	KLHDC1	rev	50196266	50190591	+	0.418238
chr14|KLHDC1:50201379|KLHDC1:50175876|rev|+	0	0	0	0	0	0	0	0	0	0	0	0	1	0	0	0	0	0	0	0	1	chr14	KLHDC1	KLHDC1	rev	50201379	50175876	+	0.418238
chr14|KLHDC1:50206900|KLHDC1:50192403|rev|+	0	0	0	0	0	0	0	0	2	0	0	0	0	0	0	0	0	0	0	0	1	chr14	KLHDC1	KLHDC1	rev	50206900	50192403	+	0.418238
chr14|KLHDC1:50210523|KLHDC1:50175876|rev|+	0	3	0	0	0	0	12	0	0	4	0	0	0	13	0	0	0	0	0	0	4	chr14	KLHDC1	KLHDC1	rev	50210523	50175876	+	0.535021
chr14|KLHDC1:50210523|KLHDC1:50196207|rev|+	0	0	0	0	0	0	0	0	1	0	0	0	0	0	0	0	0	0	0	0	1	chr14	KLHDC1	KLHDC1	rev	50210523	50196207	+	0.418238
chr14|KTN1:56115588|KTN1:56114742|rev|+	0	0	0	0	0	0	0	0	0	0	0	0	0	0	0	1	0	0	0	0	1	chr14	KTN1	KTN1	rev	56115588	56114742	+	0.418238
chr14|L2HGDH:50732075|L2HGDH:50769735|rev|-	0	0	0	0	0	0	0	0	0	0	2	0	0	0	0	0	0	0	0	0	1	chr14	L2HGDH	L2HGDH	rev	50732075	50769735	-	0.418238
chr14|LRRC9:60444850|LRRC9:60426535|rev|+	0	0	0	0	0	0	0	0	0	0	0	0	0	0	0	0	0	2	0	0	1	chr14	LRRC9	LRRC9	rev	60444850	60426535	+	0.418238
chr14|MAP3K9:71215545|MAP3K9:71227899|rev|-	1	0	0	0	0	0	0	0	0	0	0	0	0	0	0	0	0	0	0	0	1	chr14	MAP3K9	MAP3K9	rev	71215545	71227899	-	0.418238
chr14|MAP4K5:50904193|MAP4K5:50907159|rev|-	0	0	1	0	0	0	0	0	0	0	0	0	0	0	0	0	0	0	0	0	1	chr14	MAP4K5	MAP4K5	rev	50904193	50907159	-	0.418238
chr14|MAP4K5:50904193|MAP4K5:50923312|rev|-	0	0	0	0	0	0	3	0	0	0	0	0	0	0	0	0	0	0	0	0	1	chr14	MAP4K5	MAP4K5	rev	50904193	50923312	-	0.418238
chr14|MAP4K5:50909449|MAP4K5:50915550|rev|-	0	0	0	0	0	0	0	0	0	0	0	0	0	0	0	2	0	0	0	0	1	chr14	MAP4K5	MAP4K5	rev	50909449	50915550	-	0.418238
chr14|MARK3:103923549|MARK3:103915255|rev|+	0	0	0	0	0	0	0	0	0	0	0	0	0	2	0	0	0	0	0	0	1	chr14	MARK3	MARK3	rev	103923549	103915255	+	0.418238
chr14|MARK3:103928798|MARK3:103894723|rev|+	0	0	0	0	0	0	6	0	0	0	0	0	0	0	0	3	0	0	0	4	3	chr14	MARK3	MARK3	rev	103928798	103894723	+	0.18478
chr14|MARK3:103928798|MARK3:103923478|rev|+	0	0	0	0	0	0	0	0	0	0	0	0	3	0	0	0	0	0	0	0	1	chr14	MARK3	MARK3	rev	103928798	103923478	+	0.418238
chr14|MARK3:103934523|MARK3:103932679|rev|+	0	0	0	0	0	0	0	0	0	0	0	0	2	0	0	0	0	0	0	0	1	chr14	MARK3	MARK3	rev	103934523	103932679	+	0.418238
chr14|MARK3:103946827|MARK3:103918254|rev|+	0	0	0	0	0	0	0	0	0	2	0	0	0	0	0	0	0	0	0	0	1	chr14	MARK3	MARK3	rev	103946827	103918254	+	0.418238
chr14|MARK3:103946827|MARK3:103923478|rev|+	3	0	0	0	0	0	0	0	0	0	0	0	0	0	0	0	0	0	0	0	1	chr14	MARK3	MARK3	rev	103946827	103923478	+	0.418238
chr14|MARK3:103946827|MARK3:103931893|rev|+	0	0	0	0	0	0	0	0	0	0	0	0	0	2	0	0	0	0	0	0	1	chr14	MARK3	MARK3	rev	103946827	103931893	+	0.418238
chr14|MDGA2:47324226|MDGA2:47351424|rev|-	0	0	0	0	0	0	0	0	0	0	0	0	0	0	0	0	0	0	0	3	1	chr14	MDGA2	MDGA2	rev	47324226	47351424	-	0.418238
chr14|MDGA2:47389214|MDGA2:47504507|rev|-	3	5	0	0	5	0	0	0	0	0	0	0	0	8	0	6	0	0	0	8	6	chr14	MDGA2	MDGA2	rev	47389214	47504507	-	0.238633
chr14|MEG3:101311870|MEG3:101297757|rev|+	0	0	0	1	0	0	0	0	0	0	0	0	0	0	0	0	0	0	0	0	1	chr14	MEG3	MEG3	rev	101311870	101297757	+	0.418238
chr14|METTL3:21971315|METTL3:21972024|rev|-	0	0	0	6	0	3	0	5	4	0	0	0	5	0	0	0	2	0	0	0	6	chr14	METTL3	METTL3	rev	21971315	21972024	-	0.0582545
chr14|MIPOL1:37717112|MIPOL1:37696930|rev|+	0	0	0	0	0	0	0	0	0	0	0	0	1	0	0	0	0	0	0	0	1	chr14	MIPOL1	MIPOL1	rev	37717112	37696930	+	0.418238
chr14|MIPOL1:37892154|MIPOL1:37754522|rev|+	0	0	0	0	0	0	0	0	0	0	0	0	0	0	2	0	0	0	0	0	1	chr14	MIPOL1	MIPOL1	rev	37892154	37754522	+	0.418238
chr14|MIPOL1:37969343|MIPOL1:37892059|rev|+	0	0	0	0	0	0	0	10	0	0	0	0	0	0	0	0	0	0	0	0	1	chr14	MIPOL1	MIPOL1	rev	37969343	37892059	+	0.418238
chr14|MIS18BP1:45711236|MIS18BP1:45716580|rev|-	0	0	0	0	0	0	0	0	0	0	0	0	0	0	0	3	0	0	0	0	1	chr14	MIS18BP1	MIS18BP1	rev	45711236	45716580	-	0.418238
chr14|MLH3:75498770|MLH3:75516421|rev|-	0	0	0	0	0	0	0	0	0	0	0	0	0	2	0	0	0	0	0	0	1	chr14	MLH3	MLH3	rev	75498770	75516421	-	0.418238
chr14|MLH3:75506613|MLH3:75509180|rev|-	0	0	0	0	0	0	9	0	0	0	0	0	0	0	0	0	0	0	0	0	1	chr14	MLH3	MLH3	rev	75506613	75509180	-	0.418238
chr14|MLH3:75508317|MLH3:75516421|rev|-	0	0	0	0	1	0	0	0	0	0	0	0	0	0	0	0	2	0	0	0	2	chr14	MLH3	MLH3	rev	75508317	75516421	-	0.121861
chr14|MLH3:75513078|MLH3:75516421|dup|-	12	0	0	0	0	0	0	0	0	0	0	0	0	0	0	0	11	0	0	0	2	chr14	MLH3	MLH3	dup	75513078	75516421	-	0.0835247
chr14|MNAT1:61285565|MNAT1:61262934|rev|+	0	0	0	0	5	0	0	5	0	0	0	0	0	0	0	4	0	0	0	4	4	chr14	MNAT1	MNAT1	rev	61285565	61262934	+	0.533193
chr14|MNAT1:61285565|MNAT1:61275042|rev|+	0	0	0	0	1	0	0	0	0	0	0	0	0	0	0	0	0	0	0	0	1	chr14	MNAT1	MNAT1	rev	61285565	61275042	+	0.418238
chr14|MNAT1:61346553|MNAT1:61262934|rev|+	0	0	0	0	0	0	0	0	0	5	0	1	1	4	0	3	0	6	0	6	7	chr14	MNAT1	MNAT1	rev	61346553	61262934	+	0.0575328
chr14|MNAT1:61346553|MNAT1:61275042|rev|+	0	0	0	0	4	0	0	0	0	4	0	0	3	0	0	0	0	0	0	0	3	chr14	MNAT1	MNAT1	rev	61346553	61275042	+	0.789974
chr14|MNAT1:61346553|MNAT1:61278704|rev|+	0	0	0	0	0	0	0	6	0	0	0	0	0	0	0	10	0	0	0	0	2	chr14	MNAT1	MNAT1	rev	61346553	61278704	+	0.56236
chr14|MPP5:67770316|MPP5:67736417|rev|+	0	0	0	0	0	0	0	2	0	0	0	0	0	0	0	0	0	0	0	0	1	chr14	MPP5	MPP5	rev	67770316	67736417	+	0.418238
chr14|MPP5:67779427|MPP5:67759227|rev|+	0	0	0	0	0	0	0	0	0	0	0	0	0	1	0	0	0	0	0	0	1	chr14	MPP5	MPP5	rev	67779427	67759227	+	0.418238
chr14|MPP5:67783620|MPP5:67779243|rev|+	0	0	0	2	0	0	0	0	0	0	0	0	0	0	0	0	0	0	0	0	1	chr14	MPP5	MPP5	rev	67783620	67779243	+	0.418238
chr14|MPP5:67790529|MPP5:67736417|rev|+	0	0	0	0	0	0	0	0	0	0	0	0	0	0	0	0	0	2	0	0	1	chr14	MPP5	MPP5	rev	67790529	67736417	+	0.418238
chr14|MTHFD1:64882457|MTHFD1:64882075|rev|+	0	0	0	0	1	0	0	0	0	0	0	0	0	0	0	0	0	0	0	0	1	chr14	MTHFD1	MTHFD1	rev	64882457	64882075	+	0.418238
chr14|MTHFD1:64886643|MTHFD1:64867510|rev|+	0	0	0	0	0	0	0	0	0	0	0	0	0	0	0	0	2	0	0	0	1	chr14	MTHFD1	MTHFD1	rev	64886643	64867510	+	0.418238
chr14|MTHFD1:64905890|MTHFD1:64898249|rev|+	0	0	0	0	0	0	0	0	0	0	0	0	2	0	0	0	0	0	0	0	1	chr14	MTHFD1	MTHFD1	rev	64905890	64898249	+	0.418238
chr14|NEK9:75553720|NEK9:75555344|rev|-	0	0	3	0	0	0	0	0	0	0	0	0	0	0	0	0	0	3	0	0	2	chr14	NEK9	NEK9	rev	75553720	75555344	-	0.584667
chr14|NEK9:75583897|NEK9:75585638|rev|-	0	0	0	0	0	0	0	0	0	0	0	0	2	0	0	0	0	0	0	0	1	chr14	NEK9	NEK9	rev	75583897	75585638	-	0.418238
chr14|NEMF:50255863|NEMF:50298079|rev|-	0	0	0	0	0	0	0	0	0	2	0	0	0	0	0	0	0	0	0	0	1	chr14	NEMF	NEMF	rev	50255863	50298079	-	0.418238
chr14|NEMF:50262508|NEMF:50298079|rev|-	0	0	0	0	0	0	0	0	0	0	0	0	0	0	0	0	0	2	0	0	1	chr14	NEMF	NEMF	rev	50262508	50298079	-	0.418238
chr14|NEMF:50298768|NEMF:50301167|rev|-	0	0	0	0	0	0	0	0	1	0	0	0	0	0	0	0	0	1	0	0	2	chr14	NEMF	NEMF	rev	50298768	50301167	-	0.584667
chr14|NID2:52520296|NID2:52527074|rev|-	0	0	0	0	0	0	0	0	1	0	0	0	0	0	0	0	0	0	0	0	1	chr14	NID2	NID2	rev	52520296	52527074	-	0.418238
chr14|NIN:51202233|NIN:51211083|rev|-	0	0	1	0	0	0	0	0	0	0	0	0	0	0	0	0	0	0	0	0	1	chr14	NIN	NIN	rev	51202233	51211083	-	0.418238
chr14|NIN:51208299|NIN:51211083|rev|-	0	2	0	0	0	0	5	0	0	2	5	0	0	0	0	8	0	0	0	3	6	chr14	NIN	NIN	rev	51208299	51211083	-	0.485407
chr14|NIN:51230543|NIN:51238186|rev|-	0	0	0	0	0	0	0	0	1	0	0	0	0	0	0	0	0	0	0	0	1	chr14	NIN	NIN	rev	51230543	51238186	-	0.418238
chr14|NIN:51259429|NIN:51288795|rev|-	0	0	0	3	0	0	0	0	0	0	0	0	0	0	0	0	0	0	0	0	1	chr14	NIN	NIN	rev	51259429	51288795	-	0.418238
chr14|NPAS3:33684632|NPAS3:33525110|rev|+	0	0	0	0	0	0	0	2	0	0	0	0	0	0	0	0	0	0	0	0	1	chr14	NPAS3	NPAS3	rev	33684632	33525110	+	0.418238
chr14|NPAS3:33684632|NPAS3:33684387|dup|+	0	0	0	0	0	0	0	0	0	0	0	0	3	0	0	0	0	0	0	5	2	chr14	NPAS3	NPAS3	dup	33684632	33684387	+	0.56236
chr14|NPAS3:33684793|NPAS3:33684387|rev|+	0	6	6	0	0	0	12	6	0	0	0	0	0	0	0	0	0	0	0	0	4	chr14	NPAS3	NPAS3	rev	33684793	33684387	+	0.932755
chr14|NPAS3:33836474|NPAS3:33525110|rev|+	0	0	0	0	0	0	0	0	1	0	0	0	0	0	0	0	0	0	0	0	1	chr14	NPAS3	NPAS3	rev	33836474	33525110	+	0.418238
chr14|NPAS3:33836474|NPAS3:33684387|rev|+	0	0	0	0	0	0	0	0	2	0	0	0	0	0	0	0	0	3	0	0	2	chr14	NPAS3	NPAS3	rev	33836474	33684387	+	0.569998
chr14|NPAS3:34029416|NPAS3:33684387|rev|+	0	0	0	0	0	0	0	0	0	0	0	0	0	0	0	7	2	0	0	0	2	chr14	NPAS3	NPAS3	rev	34029416	33684387	+	0.195089
chr14|NRDE2:90756564|NRDE2:90759216|rev|-	0	0	0	0	1	0	0	0	0	0	0	0	0	0	0	0	0	0	0	0	1	chr14	NRDE2	NRDE2	rev	90756564	90759216	-	0.418238
chr14|NRXN3:79181482|NRXN3:79181098|dup|+	0	0	0	0	0	0	1	0	0	0	0	0	0	0	0	0	0	0	0	0	1	chr14	NRXN3	NRXN3	dup	79181482	79181098	+	0.418238
chr14|NRXN3:79433741|NRXN3:79423584|rev|+	0	0	0	0	0	0	0	0	0	0	0	0	0	0	0	0	0	2	0	0	1	chr14	NRXN3	NRXN3	rev	79433741	79423584	+	0.418238
chr14|NRXN3:79454484|NRXN3:79111462|rev|+	0	0	1	0	0	0	0	0	0	0	0	0	0	0	0	0	0	0	0	0	1	chr14	NRXN3	NRXN3	rev	79454484	79111462	+	0.418238
chr14|NRXN3:79454484|NRXN3:79423584|rev|+	0	0	0	0	0	0	0	0	0	0	0	0	0	0	0	0	0	4	0	0	1	chr14	NRXN3	NRXN3	rev	79454484	79423584	+	0.418238
chr14|NRXN3:80164280|NRXN3:79933563|rev|+	0	0	0	1	0	0	0	0	0	0	0	0	0	0	0	2	0	0	0	0	2	chr14	NRXN3	NRXN3	rev	80164280	79933563	+	0.547188
chr14|NRXN3:80271533|NRXN3:80163972|rev|+	0	0	0	0	0	0	0	0	0	1	0	0	0	0	0	0	0	0	0	0	1	chr14	NRXN3	NRXN3	rev	80271533	80163972	+	0.418238
chr14|NRXN3:80271542|NRXN3:80163972|rev|+	0	0	0	0	0	0	0	0	0	0	0	0	0	0	0	1	0	0	0	0	1	chr14	NRXN3	NRXN3	rev	80271542	80163972	+	0.418238
chr14|NUMB:73749066|NUMB:73763993|rev|-	0	0	0	1	0	0	0	0	0	0	0	0	0	0	0	0	0	0	0	0	1	chr14	NUMB	NUMB	rev	73749066	73763993	-	0.418238
chr14|PAPOLA:97022750|PAPOLA:97022183|rev|+	0	0	0	4	0	15	0	0	0	0	0	0	0	0	5	0	10	10	0	0	5	chr14	PAPOLA	PAPOLA	rev	97022750	97022183	+	0.747495
chr14|PAPOLA:97029230|PAPOLA:97026985|rev|+	0	0	0	0	0	2	0	0	0	0	0	0	0	0	0	0	0	0	0	0	1	chr14	PAPOLA	PAPOLA	rev	97029230	97026985	+	0.418238
chr14|PCNX:71462642|PCNX:71455283|rev|+	0	0	0	0	0	0	3	0	0	0	0	0	0	0	0	0	0	0	0	0	1	chr14	PCNX	PCNX	rev	71462642	71455283	+	0.418238
chr14|PCNX:71478266|PCNX:71462457|rev|+	0	0	0	0	0	0	0	0	0	0	0	0	0	0	0	1	0	0	0	0	1	chr14	PCNX	PCNX	rev	71478266	71462457	+	0.418238
chr14|PCNX:71485879|PCNX:71455283|rev|+	0	0	1	0	0	0	0	0	1	0	0	0	0	0	0	0	0	0	0	0	2	chr14	PCNX	PCNX	rev	71485879	71455283	+	0.0828922
chr14|PCNX:71500753|PCNX:71478208|rev|+	0	0	0	0	0	0	0	0	0	0	0	0	0	0	0	2	0	0	0	0	1	chr14	PCNX	PCNX	rev	71500753	71478208	+	0.418238
chr14|PCNX:71502874|PCNX:71485725|rev|+	0	0	0	0	0	0	0	0	2	0	0	0	0	0	0	0	0	0	0	0	1	chr14	PCNX	PCNX	rev	71502874	71485725	+	0.418238
chr14|PCNX:71502874|PCNX:71492833|rev|+	2	0	0	0	0	0	0	0	0	0	0	0	0	0	0	0	0	0	0	0	1	chr14	PCNX	PCNX	rev	71502874	71492833	+	0.418238
chr14|PCNX:71513822|PCNX:71443658|rev|+	0	0	0	0	0	0	0	0	0	0	0	0	0	1	0	0	0	0	0	0	1	chr14	PCNX	PCNX	rev	71513822	71443658	+	0.418238
chr14|PCNX:71572157|PCNX:71571951|dup|+	0	0	0	0	0	0	0	0	0	0	0	0	0	0	0	0	0	0	6	0	1	chr14	PCNX	PCNX	dup	71572157	71571951	+	0.418238
chr14|PCNXL4:60592541|PCNXL4:60581417|rev|+	0	0	0	0	0	0	0	0	0	0	0	0	0	0	0	3	0	0	0	0	1	chr14	PCNXL4	PCNXL4	rev	60592541	60581417	+	0.418238
chr14|PCNXL4:60592541|PCNXL4:60585046|rev|+	0	0	0	0	0	0	0	0	0	0	0	0	0	0	1	0	0	0	0	0	1	chr14	PCNXL4	PCNXL4	rev	60592541	60585046	+	0.418238
chr14|PELI2:56757174|PELI2:56746393|rev|+	0	1	0	0	0	0	0	0	0	0	0	0	0	0	0	0	0	0	0	0	1	chr14	PELI2	PELI2	rev	56757174	56746393	+	0.418238
chr14|POLE2:50120707|POLE2:50133131|rev|-	0	0	0	0	0	0	0	0	0	0	0	0	0	0	0	0	0	0	0	5	1	chr14	POLE2	POLE2	rev	50120707	50133131	-	0.418238
chr14|PPP1R13B:104216130|PPP1R13B:104219533|rev|-	0	0	0	0	0	4	0	0	2	0	0	0	0	0	0	0	0	0	0	0	2	chr14	PPP1R13B	PPP1R13B	rev	104216130	104219533	-	0.121861
chr14|PPP1R13B:104219336|PPP1R13B:104245158|rev|-	2	0	0	0	0	0	0	0	0	0	0	0	0	0	0	0	0	0	0	0	1	chr14	PPP1R13B	PPP1R13B	rev	104219336	104245158	-	0.418238
chr14|PPP2R3C:35564253|PPP2R3C:35568590|rev|-	0	0	0	0	0	0	0	0	0	0	0	0	0	3	0	0	0	0	0	0	1	chr14	PPP2R3C	PPP2R3C	rev	35564253	35568590	-	0.418238
chr14|PPP2R3C:35565763|PPP2R3C:35568590|rev|-	0	0	0	0	2	0	0	0	0	0	0	0	0	0	0	0	0	0	0	2	2	chr14	PPP2R3C	PPP2R3C	rev	35565763	35568590	-	0.584667
chr14|PPP2R5C:102372866|PPP2R5C:102368055|rev|+	0	0	0	0	0	0	0	0	0	0	3	0	0	0	0	0	0	0	0	0	1	chr14	PPP2R5C	PPP2R5C	rev	102372866	102368055	+	0.418238
chr14|PPP2R5C:102376027|PPP2R5C:102359336|rev|+	0	0	0	0	0	0	0	0	1	0	0	0	0	0	0	0	0	0	0	0	1	chr14	PPP2R5C	PPP2R5C	rev	102376027	102359336	+	0.418238
chr14|PPP2R5C:102376027|PPP2R5C:102368055|rev|+	0	0	0	0	0	0	0	0	0	0	0	0	0	0	0	0	0	5	0	0	1	chr14	PPP2R5C	PPP2R5C	rev	102376027	102368055	+	0.418238
chr14|PPP2R5C:102378810|PPP2R5C:102368055|rev|+	0	0	0	0	1	0	0	0	0	0	0	0	0	0	0	0	0	0	0	0	1	chr14	PPP2R5C	PPP2R5C	rev	102378810	102368055	+	0.418238
chr14|PPP2R5E:63858534|PPP2R5E:63881950|rev|-	0	0	0	0	0	0	0	0	0	0	0	0	0	0	0	0	0	0	0	3	1	chr14	PPP2R5E	PPP2R5E	rev	63858534	63881950	-	0.418238
chr14|PSEN1:73614802|PSEN1:73614502|rev|+	0	0	0	0	0	0	0	0	4	0	0	0	0	5	0	6	0	0	0	0	3	chr14	PSEN1	PSEN1	rev	73614802	73614502	+	0.783169
chr14|PSEN1:73614814|PSEN1:73614502|rev|+	0	0	0	0	0	0	0	22	0	0	0	0	0	0	0	0	0	0	0	0	1	chr14	PSEN1	PSEN1	rev	73614814	73614502	+	0.418238
chr14|PSEN1:73640415|PSEN1:73614502|rev|+	0	0	0	0	3	5	0	0	0	0	0	0	0	8	0	2	4	0	0	0	5	chr14	PSEN1	PSEN1	rev	73640415	73614502	+	0.610843
chr14|PSEN1:73659572|PSEN1:73614502|rev|+	0	0	0	0	0	0	0	6	0	0	0	0	0	0	0	0	0	0	0	0	1	chr14	PSEN1	PSEN1	rev	73659572	73614502	+	0.418238
chr14|PSEN1:73664837|PSEN1:73614502|rev|+	0	0	0	0	0	2	0	0	0	0	0	0	0	0	0	0	0	0	0	0	1	chr14	PSEN1	PSEN1	rev	73664837	73614502	+	0.418238
chr14|PSEN1:73673180|PSEN1:73614502|rev|+	0	0	1	0	0	0	0	0	0	0	0	0	0	0	0	0	0	0	0	0	1	chr14	PSEN1	PSEN1	rev	73673180	73614502	+	0.418238
chr14|PSEN1:73678650|PSEN1:73614502|rev|+	0	0	0	0	0	0	0	3	0	0	0	0	0	0	0	0	0	0	0	0	1	chr14	PSEN1	PSEN1	rev	73678650	73614502	+	0.418238
chr14|PSMA3:58724716|PSMA3:58724462|rev|+	0	0	0	0	0	0	0	0	0	3	0	0	0	0	0	0	0	0	0	0	1	chr14	PSMA3	PSMA3	rev	58724716	58724462	+	0.418238
chr14|PSMB5:23502576|PSMB5:23502883|dup|-	0	0	0	0	0	2	0	0	0	0	0	0	0	0	0	0	0	0	0	0	1	chr14	PSMB5	PSMB5	dup	23502576	23502883	-	0.418238
chr14|PSMC6:53190754|PSMC6:53177818|rev|+	0	0	0	0	0	2	0	0	0	0	0	0	0	0	0	0	0	0	0	0	1	chr14	PSMC6	PSMC6	rev	53190754	53177818	+	0.418238
chr14|PTGR2:74340917|PTGR2:74325518|rev|+	0	0	0	0	0	0	0	0	0	0	0	0	0	0	0	0	0	0	0	2	1	chr14	PTGR2	PTGR2	rev	74340917	74325518	+	0.418238
chr14|RABGGTA:24735635|RABGGTA:24737825|rev|-	2	0	1	0	0	0	0	0	0	0	0	0	0	0	0	0	0	0	0	0	2	chr14	RABGGTA	RABGGTA	rev	24735635	24737825	-	0.547188
chr14|RAD51B:68353921|RAD51B:68290258|rev|+	0	0	0	0	0	0	0	0	0	0	0	0	0	0	0	0	0	0	0	3	1	chr14	RAD51B	RAD51B	rev	68353921	68290258	+	0.418238
chr14|RALGAPA1:36094566|RALGAPA1:36143915|rev|-	4	0	0	0	0	0	5	0	0	0	0	0	0	0	0	0	0	0	0	0	2	chr14	RALGAPA1	RALGAPA1	rev	36094566	36143915	-	0.579982
chr14|RALGAPA1:36121010|RALGAPA1:36128402|rev|-	0	0	0	0	0	0	0	0	0	0	0	0	2	0	0	0	0	0	0	0	1	chr14	RALGAPA1	RALGAPA1	rev	36121010	36128402	-	0.418238
chr14|RALGAPA1:36244211|RALGAPA1:36244951|rev|-	0	0	0	0	0	0	4	0	0	3	0	0	1	0	0	0	0	0	0	0	3	chr14	RALGAPA1	RALGAPA1	rev	36244211	36244951	-	0.119964
chr14|RBM25:73544244|RBM25:73538334|rev|+	0	0	2	0	0	0	0	0	0	0	0	0	0	0	0	0	0	0	0	0	1	chr14	RBM25	RBM25	rev	73544244	73538334	+	0.418238
chr14|RBM25:73554869|RBM25:73544076|rev|+	0	0	0	0	0	0	0	0	0	3	0	0	0	0	0	0	0	0	0	0	1	chr14	RBM25	RBM25	rev	73554869	73544076	+	0.418238
chr14|RDH11:68151731|RDH11:68157138|rev|-	1	7	0	0	0	0	0	0	0	0	0	0	1	0	0	0	0	0	0	0	3	chr14	RDH11	RDH11	rev	68151731	68157138	-	0.32269
chr14|RDH11:68151731|RDH11:68159310|rev|-	0	0	0	0	0	0	0	0	0	0	0	0	0	0	0	0	2	0	0	0	1	chr14	RDH11	RDH11	rev	68151731	68159310	-	0.418238
chr14|RGS6:72941407|RGS6:72924978|rev|+	0	0	0	0	0	0	4	0	0	0	0	0	0	0	0	0	0	0	0	0	1	chr14	RGS6	RGS6	rev	72941407	72924978	+	0.418238
chr14|RPPH1:20811229|RPPH1:20811570|dup|-	0	0	0	0	0	0	0	0	0	0	0	0	0	0	1	0	0	0	0	0	1	chr14	RPPH1	RPPH1	dup	20811229	20811570	-	0.418238
chr14|RPS6KA5:91386549|RPS6KA5:91413894|rev|-	0	0	0	0	0	1	0	5	0	0	0	0	0	0	0	0	0	0	0	0	2	chr14	RPS6KA5	RPS6KA5	rev	91386549	91413894	-	0.476154
chr14|RPS6KA5:91444649|RPS6KA5:91467503|rev|-	0	0	0	2	0	0	0	0	0	1	1	0	0	0	0	0	0	0	0	12	4	chr14	RPS6KA5	RPS6KA5	rev	91444649	91467503	-	0.410463
chr14|RTN1:60193636|RTN1:60194386|dup|-	0	0	1	0	0	0	0	0	0	0	0	0	0	0	0	0	8	0	0	2	3	chr14	RTN1	RTN1	dup	60193636	60194386	-	0.538804
chr14|SAMD4A:55169298|SAMD4A:55168779|dup|+	0	0	0	0	0	0	6	0	0	0	0	0	0	2	0	1	0	0	0	0	3	chr14	SAMD4A	SAMD4A	dup	55169298	55168779	+	0.579982
chr14|SAMD4A:55231258|SAMD4A:55215532|rev|+	0	0	0	0	0	1	0	0	0	0	0	0	0	0	0	0	0	0	0	0	1	chr14	SAMD4A	SAMD4A	rev	55231258	55215532	+	0.418238
chr14|SAV1:51107467|SAV1:51111732|rev|-	0	0	0	0	0	0	0	3	0	2	0	0	0	0	0	0	0	0	0	0	2	chr14	SAV1	SAV1	rev	51107467	51111732	-	0.569998
chr14|SCFD1:31103243|SCFD1:31097414|rev|+	0	3	0	0	0	0	0	0	0	0	0	0	1	0	0	0	0	0	0	0	2	chr14	SCFD1	SCFD1	rev	31103243	31097414	+	0.511852
chr14|SCFD1:31122794|SCFD1:31097414|rev|+	0	0	0	0	0	0	0	0	0	0	0	0	0	1	1	0	0	0	0	0	2	chr14	SCFD1	SCFD1	rev	31122794	31097414	+	0.584667
chr14|SCFD1:31122794|SCFD1:31107330|rev|+	0	0	0	0	0	0	0	5	0	0	0	0	0	0	0	0	0	0	0	0	1	chr14	SCFD1	SCFD1	rev	31122794	31107330	+	0.418238
chr14|SCFD1:31144271|SCFD1:31103152|rev|+	0	0	0	0	0	0	0	0	0	0	0	0	0	2	0	0	0	0	0	0	1	chr14	SCFD1	SCFD1	rev	31144271	31103152	+	0.418238
chr14|SCFD1:31144271|SCFD1:31139461|rev|+	0	0	0	3	0	0	0	0	0	0	0	0	0	0	0	0	0	0	0	0	1	chr14	SCFD1	SCFD1	rev	31144271	31139461	+	0.418238
chr14|SCFD1:31204064|SCFD1:31175028|rev|+	0	0	0	0	0	0	0	4	0	0	0	0	0	0	0	0	0	0	0	0	1	chr14	SCFD1	SCFD1	rev	31204064	31175028	+	0.418238
chr14|SCFD1:31204064|SCFD1:31185129|rev|+	0	0	2	2	0	0	4	0	0	0	0	0	0	0	0	0	0	0	0	0	3	chr14	SCFD1	SCFD1	rev	31204064	31185129	+	0.724525
chr14|SEC23A:39517855|SEC23A:39524500|rev|-	0	0	0	0	0	0	0	0	0	0	1	0	0	0	0	0	0	0	0	0	1	chr14	SEC23A	SEC23A	rev	39517855	39524500	-	0.418238
chr14|SEL1L:81952015|SEL1L:81961481|rev|-	0	0	0	0	0	0	0	5	0	0	0	0	0	0	0	0	0	0	0	0	1	chr14	SEL1L	SEL1L	rev	81952015	81961481	-	0.418238
chr14|SETD3:99924615|SETD3:99932150|rev|-	8	0	0	0	0	15	0	9	0	0	0	0	0	0	12	0	0	0	0	14	5	chr14	SETD3	SETD3	rev	99924615	99932150	-	0.692495
chr14|SIPA1L1:72128184|SIPA1L1:72117051|rev|+	0	0	0	0	0	2	0	0	0	0	0	0	0	0	0	0	0	0	0	0	1	chr14	SIPA1L1	SIPA1L1	rev	72128184	72117051	+	0.418238
chr14|SIPA1L1:72139339|SIPA1L1:72125049|rev|+	0	0	0	0	0	0	0	0	0	0	0	0	0	0	0	0	0	0	6	0	1	chr14	SIPA1L1	SIPA1L1	rev	72139339	72125049	+	0.418238
chr14|SIPA1L1:72152348|SIPA1L1:72125049|rev|+	0	0	0	0	0	0	0	0	0	0	0	0	0	0	0	0	0	3	0	0	1	chr14	SIPA1L1	SIPA1L1	rev	72152348	72125049	+	0.418238
chr14|SIPA1L1:72202108|SIPA1L1:72196771|rev|+	0	0	0	0	0	0	0	0	0	0	1	0	0	0	0	0	0	0	0	0	1	chr14	SIPA1L1	SIPA1L1	rev	72202108	72196771	+	0.418238
chr14|SLC8A3:70633355|SLC8A3:70635201|dup|-	0	0	0	0	0	0	0	0	0	0	0	0	0	0	0	2	0	0	0	0	1	chr14	SLC8A3	SLC8A3	dup	70633355	70635201	-	0.418238
chr14|SMEK1:91931593|SMEK1:91939714|rev|-	0	2	0	0	0	0	0	0	0	0	0	0	0	0	0	0	0	0	0	0	1	chr14	SMEK1	SMEK1	rev	91931593	91939714	-	0.418238
chr14|SMEK1:91943252|SMEK1:91952074|rev|-	0	0	0	0	0	0	0	0	0	0	0	0	0	0	0	0	0	0	0	1	1	chr14	SMEK1	SMEK1	rev	91943252	91952074	-	0.418238
chr14|SMEK1:91947919|SMEK1:91952074|rev|-	0	10	0	0	0	4	0	0	0	0	0	0	13	0	0	0	14	8	0	0	5	chr14	SMEK1	SMEK1	rev	91947919	91952074	-	0.605671
chr14|SMEK1:91947919|SMEK1:91957146|rev|-	0	0	0	0	1	0	0	0	1	0	0	0	2	3	0	3	0	2	0	3	7	chr14	SMEK1	SMEK1	rev	91947919	91957146	-	0.696842
chr14|SMOC1:70490164|SMOC1:70477470|rev|+	3	0	0	0	0	0	0	0	0	0	0	0	0	0	0	0	0	0	0	0	1	chr14	SMOC1	SMOC1	rev	70490164	70477470	+	0.418238
chr14|SNW1:78187053|SNW1:78202349|rev|-	0	0	0	0	0	0	0	0	0	2	0	0	0	0	0	0	0	0	0	0	1	chr14	SNW1	SNW1	rev	78187053	78202349	-	0.418238
chr14|SNX6:35055435|SNX6:35078948|rev|-	0	0	0	0	0	3	0	0	1	0	0	0	0	0	0	0	0	0	0	0	2	chr14	SNX6	SNX6	rev	35055435	35078948	-	0.173266
chr14|SNX6:35062250|SNX6:35077346|rev|-	0	0	0	0	0	0	0	0	1	0	0	0	0	0	0	0	0	0	0	0	1	chr14	SNX6	SNX6	rev	35062250	35077346	-	0.418238
chr14|SNX6:35062250|SNX6:35078948|rev|-	0	0	0	0	0	0	0	0	1	0	0	0	0	0	0	0	0	0	0	0	1	chr14	SNX6	SNX6	rev	35062250	35078948	-	0.418238
chr14|SOS2:50596678|SOS2:50597480|rev|-	0	0	0	0	0	0	0	0	0	0	0	0	0	0	0	3	0	0	0	0	1	chr14	SOS2	SOS2	rev	50596678	50597480	-	0.418238
chr14|SOS2:50600840|SOS2:50625364|rev|-	0	0	0	0	0	0	0	0	0	0	0	0	0	0	0	1	0	0	0	0	1	chr14	SOS2	SOS2	rev	50600840	50625364	-	0.418238
chr14|SOS2:50616725|SOS2:50616948|dup|-	0	0	0	0	0	0	0	0	0	0	0	0	0	0	0	3	0	0	0	0	1	chr14	SOS2	SOS2	dup	50616725	50616948	-	0.418238
chr14|SOS2:50616725|SOS2:50619891|rev|-	0	0	0	3	0	0	0	0	0	0	1	0	0	0	0	0	0	0	0	0	2	chr14	SOS2	SOS2	rev	50616725	50619891	-	0.511852
chr14|SOS2:50616725|SOS2:50628327|rev|-	0	0	0	0	0	0	3	0	0	0	0	0	0	0	0	0	0	0	0	0	1	chr14	SOS2	SOS2	rev	50616725	50628327	-	0.418238
chr14|SOS2:50616725|SOS2:50641270|rev|-	0	0	0	1	0	0	0	0	0	0	0	0	0	0	0	0	0	0	0	0	1	chr14	SOS2	SOS2	rev	50616725	50641270	-	0.418238
chr14|SOS2:50641171|SOS2:50671127|rev|-	0	0	0	0	0	0	0	0	0	0	0	0	1	0	0	0	0	0	0	0	1	chr14	SOS2	SOS2	rev	50641171	50671127	-	0.418238
chr14|SOS2:50647289|SOS2:50655418|rev|-	0	0	0	0	0	0	0	0	0	0	1	0	0	0	0	0	0	0	0	0	1	chr14	SOS2	SOS2	rev	50647289	50655418	-	0.418238
chr14|SOS2:50647289|SOS2:50671127|rev|-	0	0	1	0	0	0	0	0	0	0	0	0	0	0	0	0	0	0	0	0	1	chr14	SOS2	SOS2	rev	50647289	50671127	-	0.418238
chr14|SPATA7:88899556|SPATA7:88883054|rev|+	0	2	0	0	0	0	0	0	0	0	0	0	0	0	0	5	0	0	0	0	2	chr14	SPATA7	SPATA7	rev	88899556	88883054	+	0.148559
chr14|STRN3:31371741|STRN3:31382863|rev|-	0	0	0	0	0	0	0	0	0	0	1	0	0	0	0	0	0	0	0	0	1	chr14	STRN3	STRN3	rev	31371741	31382863	-	0.418238
chr14|STRN3:31380982|STRN3:31425448|rev|-	0	0	0	0	1	0	0	0	0	0	0	0	0	0	0	0	0	0	0	0	1	chr14	STRN3	STRN3	rev	31380982	31425448	-	0.418238
chr14|STRN3:31388171|STRN3:31425448|rev|-	2	0	0	0	0	0	0	0	0	0	0	0	0	0	0	0	0	0	0	0	1	chr14	STRN3	STRN3	rev	31388171	31425448	-	0.418238
chr14|STRN3:31404368|STRN3:31425448|rev|-	0	0	0	0	4	0	0	0	0	0	0	0	0	0	0	0	0	0	0	0	1	chr14	STRN3	STRN3	rev	31404368	31425448	-	0.418238
chr14|STXBP6:25325141|STXBP6:25326363|rev|-	0	2	0	0	0	0	0	0	0	0	0	0	0	0	0	0	0	0	0	0	1	chr14	STXBP6	STXBP6	rev	25325141	25326363	-	0.418238
chr14|SUPT16H:21825355|SUPT16H:21829372|rev|-	0	0	0	3	0	0	0	0	2	0	0	0	0	0	0	0	0	7	0	0	3	chr14	SUPT16H	SUPT16H	rev	21825355	21829372	-	0.649597
chr14|SUPT16H:21825355|SUPT16H:21838647|rev|-	0	0	0	0	0	0	3	0	0	0	0	0	0	0	0	0	0	0	0	0	1	chr14	SUPT16H	SUPT16H	rev	21825355	21838647	-	0.418238
chr14|SYT16:62551103|SYT16:62541852|rev|+	0	0	0	0	0	0	0	0	0	0	0	0	1	0	0	0	0	0	0	0	1	chr14	SYT16	SYT16	rev	62551103	62541852	+	0.418238
chr14|TECPR2:102843277|TECPR2:102842986|dup|+	3	0	0	0	0	0	0	0	0	0	0	0	0	0	0	0	0	0	0	0	1	chr14	TECPR2	TECPR2	dup	102843277	102842986	+	0.418238
[truncated: 7,671 more rows]
