# Supplementary material for: IGF2R circular RNA hsa_circ_0131235 expression in the middle temporal cortex is associated with AD pathology
Source: Brain Behav. 2021 Mar 11;11(4):e02048. doi: 10.1002/brb3.2048 (PMC8035435; doi:10.1002/brb3.2048)
Supplement: Supplementary file 2 — Table S2 [file BRB3-11-e02048-s002.xlsx]

## Sheet: Sheet1
Cognitive status	Unimpaired	Unimpaired	Impaired	Impaired
Global cognition (Z-score)	0.3 (0.3)	-0.3 (0.4)	-1.9 (0.7)	-2.3 (0.9)
MMSE	29.4 (0.9)	27.6 (2.5)	20.0 (6.7)	8.8 (7.7)
Pathology status	Low	High	Low	High
Global pathology (Z-score)	0.1 (0.1)	1.6 (0.5)	0.04 (0.03)	1.7 (0.4)
Other demographics
N (% female)	5 (100)	5 (100)	5 (100)	5 (100)
Age (years)	88.8 (1.3)	88.5 (2.2)	86.8 (3.6)	87.7 (1.9)
Education (years)	14.0 (2.5)	15.2 (2.6)	15.2 (2.3)	13.8 (2.5)
Postmortem interval (hours)	6.4 (0.9)	7.7 (3.8)	8.3 (4.8)	9.7 (6.3)
